# Supplementary material for: Oropouche virus efficiently replicates and is immunostimulatory in vivo in nonhuman primate species
Source: Sci Adv. 2025 Sep 17;11(38):eadx9405. doi: 10.1126/sciadv.adx9405 (PMC12442868; doi:10.1126/sciadv.adx9405)
Supplement: Supplementary file 2 — Data S1 to S9 [file sciadv.adx9405_data_s1_to_s9.zip]

Archive with 9 entries (9 files):
- adx9405_data_s1.xlsx
- adx9405_data_s2.xlsx
- adx9405_data_s3.xlsx
- adx9405_data_s4.xlsx
- adx9405_data_s5.xlsx
- adx9405_data_s6.xlsx
- adx9405_data_s7.xlsx
- adx9405_data_s8.xlsx
- adx9405_data_s9.xlsx
