# Supplementary material for: Oropouche virus efficiently replicates and is immunostimulatory in vivo in nonhuman primate species
Source: Sci Adv. 2025 Sep 17;11(38):eadx9405. doi: 10.1126/sciadv.adx9405 (PMC12442868; doi:10.1126/sciadv.adx9405)
Supplement: Supplementary file 2 — Data S1 to S9 [file sciadv.adx9405_data_s1_to_s9.zip › adx9405_data_s1.xlsx]

## Sheet: 1A - plasma
days post infection	PTM4	PTM2	PTM3	PTM1	RM4	RM5	RM6	AGMsab1	AGMsab2	AGMsab3	AGMsab4	AGMver2	AGMver3	AGMver4	AGMver1
1		2.22011	2
2		3.30103	2.24797	2.0176	2.16434	3.73472	2.70862	2	2	2.1264	3.58063	3.05505	3.81215	3.35723	2.44701
3	6.54531	4.80611	4.22534	2.66569	2.94884	5.25615	4.84389	2.32015	2.0495	2.71018	3.89991	4.10913	5.06771	4.5157	2
4	6.91328	6.08656	5.45333	3.40648	4.24523	5.82481	5.3517	3.09307	4.0809	2	3.56856	5.4254	6.18449	5.00281	2
5	5.78032	6.23614	5.84755	4.5659	5.83613	5.49658	5.15532	3.62467	4.62743	2.64148	3.96159	5.10017	4.72524	4.12273	1.72609
6	4.79934			4.08003	6.09178	3.89905	4.03075	4.15253	3.64472	2.24527	2.55046	3.31319	2.78701	2.73272	2
7	2.94151
8		3.26576	1.82607
9				2	2.2118	2.0427	2	3.07573	1.88649	2	2	2	1.95556	2	2.28488
10	2	2	2	2	2	2	2	2.38112	1.69321	2	2	2	2	2	2.20425
12				2	2	2		2.26951	2	2	2	2	2	2	2
16	2	2	2	2				2.35603	2	2	2	2	2	2	2

## Sheet: 1B - nasal swab
days post infection	PTM4	PTM2	PTM3	PTM1	RM4	RM5	RM6	AGMsab1	AGMsab2	AGMsab3	AGMsab4	AGMver2	AGMver3	AGMver4	AGMver1
1		2	2
2		2	2	2	2	2	2	2	2	2	2	2	2.5627	2	2
3	2.32421	2	2.45171	2	2	2	2	2	2	2	2	2	3.48808	3.42439	2
4	2.39446	3.22993	4.32194	2	2	3.80003	2	2	2	2	2	2.21547	4.61529	2.64561	2
5	5.53797	4.70458	4.15331	2	3.59591	3.94582	4.68617	2	2	2	2	4.68485	4.49667	3.6653	2
6	5.77027			2.82944	4.61024	2	2	4.19732	2.99614	2	2	4.40368	5.20497	3.79475	2
7	4.05464
8		5.12174	3.389
9				2	3.86172	2	2	3.05	2	2	2	3.35296	2.51082	3.98696	2
10	2.66963	2.33492	2.63976	2	2	2	2	3.73875	3.12075	2	2	2	2.55812	2	3.6006
12	2			2	2	2	2	2.89545	2	2	2	2	2	2	2
16		2	2	2	2	2	2	3.23489	2	2	2	2	2	2	2

## Sheet: 1C - BALF
days post infection	PTM4	PTM2	PTM3	PTM1	RM4	RM5	RM6	AGMsab1	AGMsab2	AGMsab3	AGMsab4	AGMver2	AGMver3	AGMver4	AGMver1
1
2		2	2
3
4	2.2			2	2	2.48493	2	1.50651	2	2	2	2	1.62509	2	2
5
6
7
8
9
10
12
16	1.5	1.04137	2	2	2	2	2	1.67467	1.70865	2	1.40179	1.15776	2	2	2

## Sheet: 1D - feces
days post infection	PTM4	PTM2	PTM3	PTM1	RM4	RM5	RM6	AGMsab1	AGMsab2	AGMsab3	AGMsab4	AGMver2	AGMver3	AGMver4	AGMver1
1		2	2
2		2	2	2	2	2	2	2.45484	2	2	2	2	2	2	2
3	2	2	2	2	2	2	2	2.67875	2	2	2	2	2	2	2
4	2.50403	2	2	2	2	3.36085	2	2	2	2	2	2	2	2	2
5	3.43528	2	2	2	2	2	2	2	2	2	2	2	2	2	2
6	2.93669			2	2	2	2	2	2	2	2	2	2	2	2
7	2.40614
8		2	2
9				2	2	2	2	2	2	2	2	2	2	2	2
10	2	2	2	2	2	3.09086	2	2	2	2	2	2	2	2	2
12				2	2	2	2	2	2	2	2	2	2	2	2
16	2				2	2	2	2
