# Supplementary material for: Oropouche virus efficiently replicates and is immunostimulatory in vivo in nonhuman primate species
Source: Sci Adv. 2025 Sep 17;11(38):eadx9405. doi: 10.1126/sciadv.adx9405 (PMC12442868; doi:10.1126/sciadv.adx9405)
Supplement: Supplementary file 2 — Data S1 to S9 [file sciadv.adx9405_data_s1_to_s9.zip › adx9405_data_s2.xlsx]

## Sheet: 2A - Nanostring
Probe Name	Annotation	Accession #	Class Name	Analyte Type	% Samples above Threshold	PTM2 d5	PTM2 d10	PTM2 d25	PTM2 pre	PTM4 d5	PTM4 d10	PTM4 d24	PTM4 pre	PTM3 d5	PTM3 d10	PTM3 d25	PTM3 pre	AGMver1 d5	AGMver1 d10	AGMver1 d25	AGMver1 pre	AGMver2 d5	AGMver2 d10	AGMver2 pre	PTM1 d5	PTM1 d10	PTM1 pre	AGMver2 d24	AGMver3 d5	AGMver3 d10	AGMver3 d24	AGMver3 pre	AGMver4 d5	AGMver4 d10	AGMver4 d24	AGMver4 pre	AGMsab1 d5	AGMsab1 d10	AGMsab1 d24	AGMsab1 pre	AGMsab2 d5	AGMsab2 d10	AGMsab2 pre	AGMver4 d5	AGMver4 d10	AGMver4 d25	AGMver4 pre	PTM1 d24	AGMsab2 d25
ABCB1	ABCB1	NM_001032887.1	Endogenous	mRNA	98.33	-1.59	-1.94	-1.81	-1.5	-1.48	-1.82	-0.4	-0.97	-1.83	-0.82	-1.02	-0.77	0.69	0.24	0.15	0.89	0.35	0.19	-0.15	-0.56	-2.35	-0.94	0.56	-0.9	-1.04	0.28	0.09	0.22	0.99	0.9	0.57	0.01	-0.71	-0.16	-0.32	-0.24	-0.22	0.25	0.08	0.71	0.74	0.2	-0.81	0.1
ABL1	ABL1	XM_005580623.1	Endogenous	mRNA	100	1.24	1.28	1.57	1.53	1.98	1.25	1.59	1.62	1.46	1.03	1.57	1.42	-0.43	-0.04	0.03	-0.11	0.3	0.55	0.46	0.1	-0.1	0.7	0.24	-0.62	0.22	-0.42	0.52	-0.49	-0.52	0.89	0.17	-0.1	-0.45	-0.96	0.15	-0.15	-0.18	-0.3	0.06	0.12	0.54	0.24	0.35	-0.13
ADA	ADA	XM_001109908.2	Endogenous	mRNA	98.33	1.44	0.86	0.91	0.85	1.07	0.91	1.32	1.3	1.27	0.93	1.02	0.71	0.33	-0.3	-0.4	-0.38	-0.91	-0.53	-0.95	0.98	1.18	0.94	-0.99	-0.22	-0.82	-0.93	-0.25	-0.04	-0.07	-0.65	-0.96	-0.71	-0.52	-0.61	-0.57	-1	-0.88	-1.14	-1.12	-0.89	-0.67	-1.4	1.16	-0.91
AGER	AGER	NM_001205117.1	Endogenous	mRNA	90	-0.22	0.05	-0.75	-0.66	0.96	0.06	0.32	0.14	0.13	0.37	-0.03	0.51	1.67	1.94	1.91	1.94	0.33	0.84	0.77	-0.88	-1.63	-0.51	0.2	0.08	0.81	0.91	-2.4	-0.25	1.3	-2.28	0.45	0.23	1.05	-0.08	0.18	0.76	0.63	1.31	1.12	0.62	0.64	0.28	-0.91	0.24
AHR	AHR	XM_005550046.1	Endogenous	mRNA	100	-1.11	0.13	0.91	-0.39	0.64	0.64	0.97	0.56	-0.11	0.68	0.7	0.73	-0.9	-0.5	0.51	-0.61	0.24	0.09	0.91	1.1	1.18	0.4	0.87	-0.14	-0.6	-1.7	0.37	-1.04	-0.82	0.67	-0.25	-1.24	-1.74	-2.64	-1.98	-1.12	-0.41	-0.13	-1.04	-1.32	-1.37	-0.98	0.93	-1.34
AIRE	AIRE	XM_001103602.2	Endogenous	mRNA	46.67	-0.32	-0.88	-0.49	-0.52	0.26	-0.33	-0.48	-0.69	-0.36	0.05	-0.47	-0.01	-0.73	0.36	0.46	-0.81	0.22	-0.69	-0.89	0.76	-0.58	-0.57	-1.12	-0.63	-0.85	-1.25	-1.34	0.37	0.31	-1.22	0.74	-0.16	-0.1	-0.31	-0.24	-0.28	-0.31	0.06	-0.15	-0.53	1.04	-0.46	-0.15	-0.35
AKT3	AKT3	XM_005539655.1	Endogenous	mRNA	100	-0.83	-0.27	0.11	-0.19	-0.76	-1.49	-0.18	-0.24	-1.29	-0.42	0.04	-0.99	-0.01	0.23	1.56	0.9	-0.64	0.34	-0.28	-0.43	-1.09	-0.3	1.66	0.06	0.05	0.97	1.64	-0.21	0.85	0.43	0.61	-0.68	-0.8	-0.6	0.22	0.35	0.35	1.05	0.08	1.03	1.37	1.83	-0.02	1.01
ALOX12	ALOX12	XM_001104192.2	Endogenous	mRNA	60	-0.61	-1.16	0.21	-0.8	-1.13	-0.28	-0.76	-0.98	-1.2	-0.56	-0.76	-0.67	0.4	0.85	1.38	-1.09	-0.81	0.36	1.92	-0.55	-0.87	-0.66	-1.39	0.07	0.2	-1.52	1.24	1.92	0.99	1.94	2.34	1.21	-0.51	-0.14	1.17	-0.57	-0.36	-0.53	1.57	-0.81	1.43	1.31	0.46	-0.64
ALOX15	ALOX15	XM_001094627.2	Endogenous	mRNA	25	-0.12	-0.75	-0.53	-0.34	-0.72	-0.13	-0.3	0.06	-0.8	-0.07	-0.29	-0.2	0.63	1.42	-0.69	-0.67	1.76	-0.53	2.53	-0.74	-0.42	-0.41	-1.02	0.19	-0.72	2.11	-1.27	-0.44	-1.1	-1.13	-0.84	0.05	-0.02	-0.12	-0.04	1.19	-0.12	-0.04	2.36	2.22	-0.27	1.24	-0.71	-0.16
ALOX5	ALOX5	XM_005565109.1	Endogenous	mRNA	100	1.24	0.81	0.92	1.57	1.48	1.7	2.03	1.85	1.08	0.34	0.68	0.93	0.2	-0.37	0.04	-0.01	0.67	-0.3	1.47	0.86	0.45	0.26	-0.19	0.23	0.19	0.47	0.21	0.58	-0.84	-0.01	1.36	-0.29	-0.8	-1.09	-1.21	-0.15	-0.11	-0.02	0.96	-0.03	-0.34	-0.05	0.42	-0.69
ANP32B	ANP32B	XM_005581222.1	Endogenous	mRNA	100	0.02	1.73	1.43	0.86	-0.39	1.42	1.18	1.39	0.31	2.13	1.72	1.53	1.36	-0.23	0.39	0.55	-0.5	0.13	-1.17	-0.2	-0.01	0.07	0.27	0.33	-0.82	-0.62	0.25	0.14	0.55	-0.09	-0.6	-1.18	-0.72	0	-0.34	-0.47	0.91	0.87	-0.07	0.39	0.78	0.86	0.52	0.48
APOE	APOE	XM_005589553.1	Endogenous	mRNA	96.67	-1.22	-2.17	-1.71	-0.78	-1.22	-1.45	-2.2	-1.89	-1.2	-2	-1.57	-1.29	0.28	-0.14	0.3	0.51	0.55	0.5	0.99	1.03	0.06	0.7	0.07	-0.63	-0.47	1.18	0.81	-0.15	0.2	2.83	0.41	0.22	-0.89	-0.28	-0.3	-0.08	0.41	0.23	0.77	1.13	1.11	0.26	0.55	-0.72
APP	APP	XM_002803170.1	Endogenous	mRNA	100	-0.62	-0.39	0.41	0.48	0.52	0.96	0.48	0.34	-0.1	-0.11	0.13	0.62	-0.24	-0.1	0.5	0.34	2.44	0.37	2.15	1.04	0.77	0.4	0.81	-0.1	0.33	0.3	-0.24	0.22	-0.55	-0.55	1.11	0.58	0.3	0.16	0.37	0.95	0.71	0.21	1.71	-0.39	0.33	0.33	0.13	-0.11
AREG	AREG	XM_001101978.2	Endogenous	mRNA	96.67	-0.05	-0.97	-1.1	-0.42	-0.39	-0.87	-0.59	-0.53	-0.41	-1.06	-0.98	-0.68	-0.23	-0.82	0.04	0.1	1.12	1.01	0.42	1.58	-0.76	-0.53	0.31	1.16	0.06	-0.09	0.06	-0.01	-0.66	0.34	-0.35	-0.24	-1.04	-1.52	-1.21	-0.37	-0.67	-1.48	-0.08	0.34	-0.23	-0.02	-0.96	-0.7
ARG2	ARG2	NM_001261253.1	Endogenous	mRNA	100	-0.54	-1.14	-1.17	-0.22	0.07	-0.73	-2.21	-0.94	-1.79	-1.72	-2.05	-0.15	0.45	0.16	0.3	1.07	2.47	1.13	2.42	0.32	-0.39	-0.18	0.65	1	1.2	0.93	0.44	1.13	-0.75	-0.19	1.42	0.66	-1.12	-0.88	-1.35	1.26	0.41	0.25	1.68	-0.24	-0.29	0.33	-1.04	-0.35
ARHGDIB	ARHGDIB	XM_005570240.1	Endogenous	mRNA	100	0.44	1.56	1.11	0.68	-0.51	0.42	0.52	0.04	-0.67	0.97	0.97	0.32	0.54	-0.09	0.48	0.19	0.35	0.37	0.15	0.39	0.67	1.01	0.26	0.35	-0.2	0.32	0.42	0.22	1.17	0.4	0.25	-0.01	0.59	0.26	0.83	0.28	0.46	0.47	0.52	0.17	0.38	0.51	1.42	0.41
ATF2	ATF2	XM_005573535.1	Endogenous	mRNA	100	-0.37	0.94	0.99	-0.17	-1.08	-0.77	-0.34	-1.22	-0.47	0.24	0.99	0.79	-0.15	-0.51	0.91	1.04	-1.27	-1.22	-0.13	-2.33	-1.01	-1.27	-0.38	-1.16	-0.26	1.09	-0.47	-0.51	0.28	0.87	0.26	0.57	1.42	2.07	1.2	0.68	0.35	1.09	0.73	-1.79	1.08	0.72	-0.55	1.54
ATG10	ATG10	XM_001111368.2	Endogenous	mRNA	100	0.57	0.45	0.48	0.95	0.8	0.24	0.41	0.58	0.86	0.65	0.88	0.6	-0.97	-0.16	-0.69	-0.69	0.18	0.1	0.97	-0.27	-0.49	-0.24	0.72	0.38	0.33	1.13	-0.9	0.19	-0.27	-0.36	0.9	0.38	1.28	0.42	1.05	0.88	1.23	1.34	1.5	0.23	0.68	0.83	-1.25	1.15
ATG12	ATG12	XR_010348.2	Endogenous	mRNA	100	0.28	-0.08	0.21	-0.26	-0.26	-0.41	-0.61	-0.47	-0.71	-0.59	-0.79	-0.54	-1.5	-1.58	-1.84	-1.02	-1.14	-1.23	-0.59	0.9	0.99	0.97	-0.79	-1.2	-0.34	-0.23	-1.14	-0.38	-0.32	-0.16	-0.15	-0.5	-0.39	-0.02	-1.08	-0.16	-0.15	-0.13	0.2	-1.35	0.3	-0.22	0.83	0.05
ATG16L1	ATG16L1	XM_005574649.1	Endogenous	mRNA	100	0.01	-0.04	0.8	-0.14	1.3	-0.12	0.61	0.67	0.27	0.97	1	0.72	0.45	1.27	-0.25	0.92	0.12	1.01	-0.91	-2.5	-1.3	-2.17	-0.11	0.13	-1.22	-1.66	0.32	-0.68	-0.75	2.16	-1.29	0.34	0.62	1.19	1.16	0.27	-0.11	0.38	-0.94	1.59	1.71	0.07	-1.06	0.85
ATG5	ATG5	XM_005552246.1	Endogenous	mRNA	100	0.51	0.31	0.27	0.78	-0.21	-1.03	-1.18	-0.36	-0.12	-0.43	-0.9	-1.03	-0.17	-1.13	-1.38	-1.45	0.79	-0.96	-0.23	1.28	1.77	0.86	-1.61	-0.99	0.19	-0.58	-0.29	-0.49	-0.45	-0.75	-0.67	1.04	1.32	-0.15	-2.72	0.64	0.27	-0.74	0.63	-0.13	-0.29	-0.64	1.55	0.18
ATG7	ATG7	NM_001265972.1	Endogenous	mRNA	100	-0.3	-0.02	-0.41	0.58	2.79	0.7	1.38	1.53	-0.08	-0.4	-0.39	-0.27	-0.97	0.25	-0.53	-0.74	1.46	-0.25	0.61	1.36	0.92	1.6	0.27	-0.49	1.34	0.76	-1.18	1.05	-0.69	0.14	0.21	0.7	0.93	-1.93	-1.26	1.4	0.76	-0.29	1.63	-1.49	-0.05	-0.65	0.69	-0.39
ATM	ATM	XM_002799779.1	Endogenous	mRNA	100	0.73	2.12	1.55	1.4	-0.62	0.02	-0.08	0.08	0.41	1.44	1.37	0.8	-0.17	-0.43	0.95	0.06	-1.68	-0.16	-2.38	-0.71	-0.16	0.02	0.87	-0.15	-0.55	0.62	1.7	-0.31	1.11	0.84	-0.16	-1.09	0.18	-1.31	-0.6	-0.74	-0.53	0.22	-0.89	0.44	0.75	1.02	0.44	0.18
B2M	B2M	NM_001047137.1	Endogenous	mRNA	100	2.47	1.26	1.5	0.75	-0.16	-0.29	-0.47	-0.33	2.07	0.74	1.26	0.84	-1.18	0.03	-1.36	-0.7	0.31	-1.3	-1.12	1.47	1.64	1.2	-0.84	-0.83	0.48	-1.18	-1.05	0.07	-1.19	-1.16	-1.91	0.21	0.23	0.23	0.24	1.18	0.52	-0.06	0.85	-0.88	0.33	0.05	1.58	-0.47
BAD	BAD	XM_005577426.2	Endogenous	mRNA	98.33	0.43	0.51	1.04	0.76	0.53	0.78	0.68	0.22	-0.5	0.69	0.69	0.61	0.44	0.72	0.32	1.47	0.49	0.26	1.03	0.44	0.47	0.44	0.49	-0.29	-1.35	0.05	0.57	-0.28	0.59	1.24	0.2	0.58	0.54	0.35	0.05	0.54	0.66	0.6	0.76	-0.01	0.33	0.45	0.42	0.63
BATF	BATF	XM_005561820.1	Endogenous	mRNA	100	0	-1.12	-1.75	0.17	-0.16	-1.61	-1.44	-1.3	1	0.29	-0.94	0.58	0.71	-0.69	-0.92	-0.07	0.89	-1.39	0.96	0.38	-0.16	-0.12	-2.3	0.97	0	0.3	-0.21	0.61	-0.3	1.55	0.93	0.98	0.13	-0.95	-2.49	0.53	0.8	-0.11	1.68	2.11	-0.51	0.09	-1.25	-0.01
BATF3	BATF3	XM_005540791.1	Endogenous	mRNA	100	1.87	1.31	1.78	1.7	2.18	1.47	1.83	1.82	1.63	0.97	1.18	1.02	-0.48	-0.66	-0.67	-1.03	-0.81	-0.41	-0.36	1.46	1.2	0.94	-0.48	-1.06	-0.75	-0.25	-0.22	-0.78	-0.7	0.34	-0.08	-0.58	-0.95	-1.11	-0.49	-0.69	-1.07	-0.94	-0.39	-0.51	-0.86	-1.07	1.12	-1.23
BAX	BAX	XM_005589832.1	Endogenous	mRNA	100	1.43	1.71	1.53	1.29	0.66	0.39	0.54	0.59	1.36	1.27	1.43	1.42	0.21	-0.11	-0.47	0.42	0.87	-0.64	0.48	0.72	0.61	0.5	0.32	-0.03	0.58	-0.06	-0.36	0.29	-0.16	-0.24	-0.3	-0.28	-0.07	-0.34	-0.15	0.6	0.51	0.5	1.07	-0.33	0.46	0.53	0.74	-0.11
BCAP31	BCAP31	XM_005594916.1	Endogenous	mRNA	100	2.13	2.1	1.98	1.98	0.67	1.16	1.02	0.79	1.35	1.15	1.34	1.3	0	-0.53	-0.3	-0.45	-0.21	-0.85	-0.52	0.09	0.6	0.12	0.02	-0.24	0.12	-0.39	-0.12	0.03	0.17	0.01	-0.18	0.06	0.39	0.06	0.27	0.67	0.45	0.24	0.15	-0.69	0.24	-0.02	0.37	0.33
BCL10	BCL10	XM_005542846.1	Endogenous	mRNA	100	-0.86	-0.17	-0.73	-0.35	-0.87	-1.77	-0.98	-0.64	-0.85	-0.48	0.31	-1.22	0.42	-0.24	0.7	2.13	-0.02	-0.25	-0.4	-0.53	-0.16	-0.73	0.2	-0.26	-0.84	-0.8	0.22	-1	-0.35	0.19	-0.79	-1.67	-0.74	-0.28	-1.06	-0.5	-0.67	0.3	0.27	-1.37	0.41	0.26	-1.17	0.06
BCL2	BCL2	XM_005586524.1	Endogenous	mRNA	100	-0.55	0.07	0.34	-0.96	-0.01	-0.85	1.29	0.97	0.66	1.54	2.15	0.55	0.26	0.82	0.77	2.67	-1.77	1.47	-1.09	0.49	-0.16	0.59	1.35	-1.05	-1.12	-1.03	2.01	-1.03	-0.8	-0.69	-1.25	-1.09	-0.43	-1.58	-0.4	-0.59	-0.06	-0.4	-0.96	1.2	0.17	0.47	0.88	0.26
BCL2L1	BCL2L1	XM_005568633.1	Endogenous	mRNA	100	1.13	1.26	0.94	1.14	0.84	1.19	1.07	0.79	0.81	0.37	0.87	0.75	-0.91	2.26	-0.36	-0.66	-0.25	-0.49	-0.15	-0.09	-0.08	0.06	-1.03	-0.81	-0.33	0.38	-1.31	-0.42	-0.97	0.58	-0.35	0.52	0.36	-0.51	-0.19	-0.14	-0.13	-0.43	0.44	3.31	0.21	-0.22	0.53	-0.34
BCL2L11	BCL2L11	XM_005575254.1	Endogenous	mRNA	100	-1.8	-0.93	-1.7	-1.77	-1.38	-0.28	-0.93	-0.66	-1.61	-0.55	0.26	-0.61	-0.44	0.71	0.12	1.24	-0.13	0.82	-1.44	-0.56	-0.28	-0.5	0.55	1.04	-0.73	-1.09	0.35	-0.54	0.25	-0.99	-1.68	-1.51	-1.15	0.03	0.17	-0.27	1.56	0.1	-0.01	1.35	0.6	-0.44	-0.5	-0.16
BCL3	BCL3	XM_001109319.2	Endogenous	mRNA	100	-0.12	-1.97	-1.15	-0.4	-0.35	-0.84	-1.32	-1.42	0.12	-1.04	-1.09	-0.52	0.44	1.31	-0.35	1.75	1.1	0.73	1.08	-0.57	-1.16	-0.75	-0.43	1.23	-0.78	-0.69	0.18	-1.22	-1.98	0.04	0.1	-0.92	-1.47	-1.45	-0.92	0.69	1.5	0.54	1.3	2.63	0.7	1.07	-1.16	-1.2
BCL6	BCL6	XM_005545439.1	Endogenous	mRNA	100	0.83	0.33	0.81	0.93	2.3	0.28	1.28	1.31	0.95	0.81	0.53	1.38	-1.42	-0.39	-0.43	1.12	0.99	-0.24	0.92	1.93	1.48	0.93	0.01	-0.09	-0.07	-0.72	-0.78	-0.34	-2.39	0.09	0.05	-1.01	-1.21	-2.17	-2.28	0.26	-0.11	-0.44	0.45	-1.16	-1.2	-0.62	0.83	-1.39
BID	BID	XM_002798280.1	Endogenous	mRNA	100	1.56	0.64	1.43	1.25	1.55	1.29	1.49	1.09	1.97	1.27	0.96	1.33	-0.8	-0.08	-1.11	-0.39	0.72	-0.83	0.37	1.43	1.1	0.64	-0.27	-0.14	0.46	-0.11	-0.52	-0.35	-0.62	-0.31	-0.21	-1.09	-1.31	-1.47	-2.09	0.25	0.11	-0.59	0.27	-1.56	-0.76	-0.79	0.9	-0.74
BIRC2	BIRC2	XM_005579457.1	Endogenous	mRNA	100	0.23	0.5	0.65	-0.09	-0.31	-0.61	-0.56	-0.48	-0.01	0.19	0.79	-0.49	-0.94	-1.37	-1.04	-0.16	-0.81	-1.59	-1.03	-0.4	-0.27	-0.19	-0.94	-1.14	-0.59	-0.96	-0.41	-1.57	-1.05	-0.98	-1.46	-1.13	-0.67	-0.2	0.78	0.07	1.52	1.36	-0.53	0.35	-0.81	0.25	0.7	-0.31
BLK	BLK	XM_005562580.1	Endogenous	mRNA	100	-1.01	0.01	0.95	-0.22	-0.91	0.07	1.12	0.24	-1.38	0.11	0.65	-0.86	1.38	0.85	2.16	1.41	-2	1.48	-0.82	-1.18	-1.81	-0.82	1.05	1.09	-0.19	1.55	1.78	-1.31	0.69	0.07	0.51	0.1	0.18	0.28	-0.33	-0.57	-1.86	-0.63	-0.91	0.92	0.93	0.72	-0.15	-0.31
BLNK	BLNK	XM_001100700.2	Endogenous	mRNA	100	-0.36	-1.12	0.19	-1.02	0.85	0.55	1.85	1.33	1.02	0.3	0.29	-0.62	0.64	0.03	1.12	0.37	0.69	0.79	-0.24	-0.64	-1.48	-1.71	0.76	-0.15	-0.61	0.39	0.26	-0.14	1.05	1.34	1.38	1.3	-0.79	0.17	-1.41	0.15	-1.49	0.14	0.53	1.64	0.5	1.25	-0.72	0.22
BST2	BST2	NM_001161666.1	Endogenous	mRNA	100	1.85	0.5	0.37	0.36	0.94	0.27	0.24	0.84	1.85	0.5	0.52	0.53	-1.61	-0.6	-1.59	-1.25	-0.14	-1.11	-0.85	1.21	1.14	0.87	-0.48	-1.11	-0.04	-1.38	-0.89	-0.72	-1.38	-0.79	-1.83	0.65	-0.55	-1.05	-1.2	0.48	-0.34	-0.55	0.33	-1.59	-0.6	-0.64	1.02	-0.88
BTK	BTK	XM_002806330.1	Endogenous	mRNA	100	1.26	0.57	1.22	0.79	1.79	1.54	1.68	1.8	1.42	0.5	0.71	0.92	0.16	-0.17	0.55	-0.03	0.7	-0.38	0.91	1.15	1.23	0.79	-0.05	0.36	0.75	-0.16	-0.48	-0.15	0.04	0.29	0.46	0.34	-1.27	-2.35	-2.15	0.2	-0.31	-0.16	0.79	-0.57	-0.22	-0.48	0.4	-0.27
BTLA	BTLA	XM_005548166.1	Endogenous	mRNA	100	0.77	1.26	1.21	1.23	1.03	1.34	2.17	1.66	1.16	2.1	2.05	1.75	-0.57	-0.77	-0.08	0.23	0.27	0.21	0.35	0.02	-0.43	-0.78	-0.07	-0.1	0.29	0.68	-0.2	0.26	-0.29	0.64	0.3	-0.21	-0.67	-1.05	-0.94	-0.11	-0.85	-0.18	-0.9	0.58	-0.02	0.18	-0.57	-0.25
C10orf54	C10orf54	XM_015456211.1	Endogenous	mRNA	100	0.97	0.06	0.55	1.05	1.56	0.97	1.13	0.93	0.42	-0.34	-0.44	0.32	0.04	-0.02	0.24	0.17	1.15	-0.41	1.44	1.3	0.98	1.08	0.25	0.33	1.17	0.29	0.15	0.62	-0.62	-0.75	0.75	0.11	-0.29	-1.46	-1.37	1.01	0.69	0.33	1.63	-0.86	-0.03	0.1	0.71	-0.43
C14orf166	C14orf166	XM_005561255.1	Endogenous	mRNA	100	0.04	0.36	0.55	-0.09	-1.21	-0.81	-0.45	-0.73	-0.72	-0.03	-0.27	-0.75	1.42	0.9	1.15	2.14	0.76	0.53	0.68	-0.07	0.08	0.27	1.76	1.54	1.04	0.28	1.28	0.94	1.47	0.95	0.61	-0.86	-0.48	0.63	0.48	-0.15	0.93	0.98	0.8	-0.5	0.77	0.2	0.01	0.96
C1QA	C1QA	XM_001101933.2	Endogenous	mRNA	98.33	1.72	0.23	1.04	1.23	0.95	0.26	1.08	0.76	1.32	-0.34	0.25	0.17	-0.26	-0.36	-0.06	-0.33	0.65	-0.21	0.38	1.22	0.59	1.11	0.44	1.44	2.08	1.38	1.38	1.26	0.16	0.65	0.34	-0.48	0.06	-1.42	-1.06	0.6	-0.62	-0.41	0.22	-2.29	-1.36	-1.77	0.91	-0.73
C1QB	C1QB	XM_005544500.1	Endogenous	mRNA	100	1.9	0.25	1.21	1.44	1.18	0.16	0.86	0.57	1	-0.69	-0.05	0.11	-0.39	-0.44	-0.27	-0.36	0.38	-0.62	-0.06	1.01	0.38	0.89	0.39	1.56	2.17	1.28	1.53	1.25	0.1	0.67	0.28	-0.26	0.54	-0.99	-0.74	0.97	0.25	-0.09	0.59	-1.57	-0.99	-1.22	0.7	-0.25
C1QBP	C1QBP	XM_001100940.2	Endogenous	mRNA	100	-0.14	-0.24	0.13	-0.07	-0.52	0.03	0.08	-0.14	-0.11	0.21	0.05	0.11	1.86	0.85	0.4	0.94	0.6	1.27	-0.23	0.54	0.5	0.62	0.71	0.98	0.59	0.9	1.21	0.83	0.86	0.61	0.24	0.26	0.14	0.15	-0.28	0.22	0.9	0.56	0.38	1.38	0.82	0.65	0.79	0.61
C2	C2	XM_005553451.1	Endogenous	mRNA	88.33	1.42	-0.28	-0.34	-0.41	0.51	0.32	-0.23	-0.32	1.77	0.24	-0.45	-0.71	-0.61	0.94	-0.61	-1.9	-0.17	-1.82	-0.74	0.84	0.86	0.03	-0.47	-0.5	1.01	-0.27	-2.25	1.46	0.03	0.26	0.44	0.63	0.67	-1.41	-1.53	0.73	0.57	-0.52	0.74	-1.72	-1.67	-0.51	0.27	-0.7
C3AR1	C3AR1	XM_001113373.1	Endogenous	mRNA	100	1.03	-0.69	-0.39	0.12	0.72	0.36	0.82	0.16	0.63	-0.6	-0.5	-0.11	-0.83	-0.53	-0.49	-0.72	0.32	-0.77	-0.67	1.24	0.6	-0.12	-0.46	-0.3	0.65	-1.12	-0.37	-0.31	-1.81	-0.69	-1.34	-0.72	-0.73	-1.27	-1.3	0.34	-0.5	-0.58	0.39	-1.52	-0.98	-1.04	0.04	-0.76
C4A	C4A	XM_002805966.1	Endogenous	mRNA	100	0.14	-1.31	-0.8	-1.71	-1.68	-1.87	-1.86	-1.56	-0.57	-1.47	-1.12	-1.5	-0.69	0.71	-0.09	0.46	-1.18	-1.28	0.12	1.15	1.6	0.57	-0.24	0.23	1.28	0.25	-0.6	1.56	-0.3	1.22	-0.47	0.52	1.01	-0.1	0.68	1.43	0.74	-0.77	0.82	0.01	1.14	-0.19	0.89	-0.48
C4B	C4B	XM_005553435.1	Endogenous	mRNA	86.67	0.36	-0.19	-0.21	0.31	-0.08	-0.64	-1.41	0.15	-0.08	0.05	-0.11	-0.69	0.3	1.15	0	-1.74	0.8	-0.48	0.19	-0.05	-1.37	-0.51	0.9	0.4	0.92	1.62	-2.27	1.66	0.53	-2.15	0.94	1.27	0.85	0.29	0.58	0.87	1	0.56	0.99	1.37	1.13	0.64	-0.79	0.63
C4BPA	C4BPA	XM_005540679.1	Endogenous	mRNA	85	-0.49	-0.87	-0.24	-0.43	-1.13	-0.47	-0.89	-0.68	-0.82	-0.55	-0.58	-0.83	-0.34	-0.13	-0.16	-1.11	-0.43	-0.14	0.05	-1.14	-0.63	-0.58	0.13	-0.84	0.01	-1.4	-0.21	-0.58	-1.04	-1.38	-0.09	2.64	1.25	1.97	2.77	1.94	1.13	1.41	0.17	-0.92	0.11	0.4	0.22	1.15
C5	C5	XM_001095750.2	Endogenous	mRNA	50	0.64	1.28	1.04	1.56	2.11	1.03	1.22	1.51	0.74	1.22	1.13	1.34	-0.88	0.15	-0.01	-0.94	0.01	-0.85	-1	0.94	1.53	1.37	0.56	-0.16	-0.98	-1.27	-1.33	-0.79	-1.22	-1.25	0	-0.47	-0.51	-0.58	-0.53	-0.55	-0.22	-0.09	0.64	2.29	-0.68	-0.69	1.35	-0.61
C5aR1	C5aR1	XM_005589697.2	Endogenous	mRNA	100	0.93	-0.24	-0.24	0.25	0.54	-0.09	0.35	-0.37	0.1	-0.99	-1.01	0.11	-0.46	-0.05	-0.45	0.49	1.52	0.35	1.38	2.23	1.38	0.28	0.03	0.48	0.89	-0.3	0.17	0.31	-1.6	-0.64	0.48	-0.65	-1.82	-2.14	-2.92	0.27	0.15	-0.71	0.58	-0.73	-1.46	-0.92	0.17	-1.47
C9	C9	XM_001084671.2	Endogenous	mRNA	83.33	-0.17	-0.47	-0.15	0.64	0.38	-0.31	-0.29	0.19	-0.15	-0.64	0.33	-0.09	-0.08	0.3	-1.46	2.74	-0.23	1.05	1.26	0.65	-0.78	0.68	1.64	-0.05	-0.51	2.27	0.85	-1.19	-1.89	2.18	1.24	-0.11	-0.75	-0.43	-0.78	-0.51	-0.86	-0.24	0.56	1.28	1.01	-1.03	-0.88	-0.9
CAMP	CAMP	NM_001033509.1	Endogenous	mRNA	96.67	0.27	0.66	0.99	0.74	0.41	0.65	0.93	0.79	0.48	0.58	0.66	0.89	-0.53	-0.23	-0.46	0.01	-0.29	-0.57	0.27	0.8	0.64	0.92	-0.72	-0.84	-0.92	-0.06	-0.74	-0.73	-1.28	-2.82	-0.17	-0.57	-0.87	-0.94	-1.26	-1.07	-0.33	-0.7	-0.09	-0.5	-0.6	-0.59	0.86	-1.16
CARD9	CARD9	XM_001095549.2	Endogenous	mRNA	100	0.76	0.32	0.67	1	2.3	1.6	1.64	1.8	1.07	0.43	0.57	1.17	-0.68	-0.65	-0.12	-0.65	0.98	-0.84	1.02	1.68	1.4	1.68	-0.14	-0.14	0.25	-1.14	-0.12	0.23	-1.01	-0.3	0.37	-0.79	-1.03	-2.42	-2.52	0.07	-0.11	-0.45	0.35	-1.35	-0.96	-0.56	1.26	-0.83
CASP1	CASP1	XM_001094943.2	Endogenous	mRNA	100	1.62	-0.04	0.52	0.59	1.43	1.06	1.18	1.16	1.24	-0.28	-0.6	0.76	-0.75	0.3	-0.66	-1	1.1	-0.67	0.85	1.81	1.22	0.8	0	0.31	1.28	0.02	-0.07	0.54	-0.93	-0.89	0.16	1.19	0.1	-1.47	-1.92	1.08	0.63	-0.11	1.61	-1.04	-0.06	0.12	0.55	-0.37
CASP10	CASP10	XM_001097804.2	Endogenous	mRNA	100	1.74	2.37	1.34	1.34	1.07	-0.01	0.81	0.54	0.35	0.01	0.83	0.38	-1.39	-0.77	-0.11	-0.78	-1.12	-1.88	-1.81	-0.97	0.07	0	-0.32	-1.42	-0.71	-0.82	-0.14	-0.8	0.03	-0.18	-0.71	1.23	1.32	1.55	0.35	0.78	-0.31	0.06	0.91	0.06	1.2	0.88	0.36	0.96
CASP2	CASP2	XM_001087704.2	Endogenous	mRNA	100	-0.04	1.28	0.02	-0.5	0.41	0.9	1.01	1.39	-0.11	1.01	1.16	0.47	-0.22	-0.16	0.02	-0.11	-0.46	-0.6	-2.1	-0.67	0.07	0.43	0.03	-0.53	-0.31	-0.8	0.27	-0.2	0.64	-0.22	0.11	0.13	1.96	2.86	1.23	0.64	0.61	0.04	-0.66	0.26	0.74	0.01	0.43	1.03
CASP3	CASP3	NM_001284835.1	Endogenous	mRNA	100	0.94	0.32	0.68	0.5	2.25	1.86	0.69	1.98	-0.16	-0.17	-0.19	-1.27	0.57	-0.22	-0.47	-0.02	1.05	0.21	3.15	0.02	0.7	0.42	-0.35	-0.86	0.5	1.05	-1.02	0.35	-0.01	0.08	-0.12	0.1	-1.63	0.3	0.37	-0.77	-0.01	-0.93	1.01	0.16	-0.35	-0.69	0.81	-1.41
CASP8	CASP8	XM_001091080.2	Endogenous	mRNA	100	0.15	0.91	0.63	0.97	-0.02	-0.57	0.37	0.69	0.52	0.84	1.14	0.17	0.02	-0.82	-0.14	-0.83	-2.06	-1.04	-2.65	0.1	0.16	0.71	0.29	-1.26	-1.37	-0.68	-0.39	-1	0.59	-0.63	-1.11	0.37	2.21	2.24	2.53	0.41	-0.13	0.76	-0.84	-0.19	0.34	0.4	0.53	1.54
CCL13	CCL13	XM_001113462.2	Endogenous	mRNA	81.67	0.4	-1.47	-0.75	-0.1	-0.7	-0.55	-0.89	0.16	-1.11	-0.32	-0.97	-0.09	0.22	0.8	-0.33	2.05	1.63	2.16	1.49	-0.7	-0.28	-1.09	0.76	0.09	-0.39	1.71	-2.05	-1.12	0.01	2.71	0.21	0.03	-0.37	-0.75	-0.38	0.39	-0.63	-0.11	0.9	-1.04	1.36	0.74	-0.79	0.38
CCL15	CCL15	XM_002800380.1	Endogenous	mRNA	23.33	-0.16	-0.69	-0.5	-0.35	-0.66	-0.17	-0.31	-0.51	-0.73	-0.12	-0.31	-0.22	-0.54	-0.46	-0.64	-0.62	0.34	-0.51	-0.7	-0.67	-0.41	-0.4	-0.91	-0.98	-0.66	-1.04	-1.12	-0.42	-0.98	-1.01	-0.76	-0.02	-0.07	-0.16	-0.09	-0.13	-0.16	-0.09	-0.01	-0.36	-0.28	-0.3	-0.65	-0.19
CCL18	CCL18	NM_001032853.1	Endogenous	mRNA	38.33	-0.31	-0.68	-0.55	-0.44	-0.03	-0.31	-0.41	-0.56	-0.66	-0.28	-0.41	-0.35	-0.58	0.25	-0.64	-0.63	0.23	-0.55	-0.69	-0.67	-0.05	-0.48	-0.84	-0.89	-0.66	-0.93	-0.99	-0.1	-0.89	-0.91	-0.73	-0.21	-0.24	-0.3	-0.26	0.26	-0.3	-0.17	0.31	-0.45	-0.39	0.11	-0.44	-0.33
CCL19	CCL19	NM_001032959.1	Endogenous	mRNA	71.67	-0.2	-0.71	-0.53	0.09	-0.76	-0.57	0.54	-0.36	-0.61	0.38	0.21	-0.35	-0.54	-0.94	0.37	-1.15	1.89	1.06	1.17	1.34	0.23	-0.18	-1.52	0.28	0.04	2.16	-1.79	-0.17	-1.02	2.3	1.6	0.68	-0.44	-0.55	-0.01	0.67	0.17	-0.31	2.11	1.02	1.23	-0.73	-1.19	-0.6
CCL2	CCL2	NM_001032821.1	Endogenous	mRNA	95	-0.95	-1.43	-1.67	-0.63	-0.31	-0.96	-0.91	-0.68	-0.44	-0.99	-1.16	-1.35	1.16	1.42	1.08	1.46	2.02	0.85	1.88	-0.04	-1.22	-1.02	1.44	0.92	1	0.64	1.01	0.93	-0.25	0.22	0.95	1.89	0.19	-0.84	-1.03	-0.05	-0.83	-0.49	1.24	-1.58	-0.31	-0.33	-1.18	-0.5
CCL20	CCL20	NM_001032854.1	Endogenous	mRNA	95	-1.33	-1.9	-1.31	-0.63	0.11	-1.32	-0.16	-0.94	-1.18	-0.32	-0.84	-1.02	0.81	0.83	-0.75	0.95	1.51	1.26	1.98	0.17	-0.25	-1.19	-0.1	-1.05	-0.01	0.68	-0.45	-0.64	-0.44	1.65	0.97	-0.84	-1.23	-0.59	-1.26	0.17	-1.22	-0.31	0.61	0.35	0.83	-0.38	-1.17	-0.99
CCL21	CCL21	NM_001032855.1	Endogenous	mRNA	86.67	0.47	-0.55	-0.75	0.17	-1.27	-1.04	-1.26	0.05	-0.15	-0.51	0.59	-0.78	-0.26	0.61	0.75	-1.74	0.98	1.98	1.88	-0.09	-0.26	0.02	0.14	-1.86	-0.31	1.38	0.69	0.56	-1.2	2.01	0.81	0.45	-0.89	-1.02	-0.37	0.06	-0.16	-0.92	0.9	-1.33	1.43	0.89	-1.32	0.12
CCL22	CCL22	XM_005592030.1	Endogenous	mRNA	98.33	-0.72	-0.53	-1.01	-2.09	-1.52	-0.89	-0.8	-1.27	-0.03	-0.64	-1.06	-0.88	-0.74	0.3	-1	0.89	-0.88	-0.42	-0.76	0.02	0.63	-0.14	0.25	-0.19	0.73	0.88	0.06	3.03	1.21	1.36	0.42	0.12	0.08	0.36	-0.45	0.77	0.23	-0.75	1.01	0.05	-0.61	-0.61	1.08	-0.43
CCL23	CCL23	NM_001032946.1	Endogenous	mRNA	70	-0.42	-1.24	-1.05	-0.04	-1.21	-0.71	-0.86	-1.07	-1.22	-0.53	-0.59	-0.77	0.37	0.71	-0.37	-1.18	0.06	0.42	0.52	0.32	-0.08	-0.41	0.28	-0.16	-0.07	0.89	-1.69	-0.98	-1.54	2.13	0.05	-0.56	-0.62	-0.7	-0.64	-0.67	-0.47	-0.07	0.88	1.29	0.46	0.05	-1.12	-0.74
CCL24	CCL24	NM_001194459.1	Endogenous	mRNA	71.67	-0.02	-0.65	-1.11	0.99	0.12	-0.49	-0.88	0.17	-0.53	-0.64	-0.34	-0.5	1.08	1.24	-1.28	-1.26	1.08	1.47	1.11	-0.63	-1	-0.34	-1.62	-1.06	-0.12	1.22	0.31	0.57	-1.7	-1.74	1	1.21	-0.59	0.7	0.11	0.28	0	0.35	0.84	1.57	1.69	2.05	-1.19	0.74
CCL3	CCL3	NM_001034200.1	Endogenous	mRNA	100	0.45	0.31	0.26	1.03	0.87	0.73	-0.63	0.58	0.79	0.17	0.22	-1.06	0.11	0.56	0.68	0.56	0.43	-0.47	0.34	-0.58	-0.28	-0.48	0.46	-1.12	-0.05	-0.86	-0.12	-0.21	-0.85	0.11	-0.45	0.23	-0.05	-0.8	-1.31	-1.22	-1.93	-1.08	0.14	-2.67	-0.55	-0.6	-0.08	-1.07
CCL4	CCL4	XM_005583502.1	Endogenous	mRNA	100	1.07	1.62	1.46	1.29	-0.55	-0.39	-0.44	-0.15	0.52	0.44	0.96	0.36	-1.59	-0.78	-0.53	0.63	-0.38	-0.17	-0.31	0.07	0.78	1.29	-0.69	-1.57	-1.74	0.6	-0.89	-0.84	-1.11	1.01	-1.05	-1.09	-1.32	-1.06	-1.67	-1.36	-1.48	-0.82	-0.34	-0.23	0.07	-0.59	1.39	-0.99
CCL5	CCL5	NM_001032850.1	Endogenous	mRNA	100	2.34	2.62	2.36	2.23	-0.25	0.35	0.04	0.1	0.64	0.71	1.16	0.81	0.01	-0.44	-0.05	-0.98	-2.11	-1.14	-1.74	-0.52	0.36	0.33	-0.57	-1.08	-1.54	0	-0.37	-1.86	0.06	-0.84	-1.46	0.28	0.82	1.27	1.12	0.25	0.29	0.44	-0.61	-0.63	0.42	-0.5	0.76	0.75
CCL7	CCL7	XM_001113381.2	Endogenous	mRNA	91.67	0.21	-1.1	-1.21	0.38	-0.01	-0.87	-0.53	-0.25	0.75	-0.81	-0.49	-1.02	0.74	0.5	0.47	1.29	2.16	0.96	1.87	0.2	-1.16	-0.24	0.75	-0.27	-0.14	0.01	0.35	0.41	-1.63	0.85	1.29	1.07	-1.43	-1.52	-0.99	-0.45	-1.07	-0.41	1.13	-1.71	0.04	-0.03	-0.79	-1.55
CCL8	CCL8	NM_001032851.1	Endogenous	mRNA	61.67	1.41	-0.98	-0.82	-0.68	0.25	-0.53	-0.6	-0.83	2.42	-0.49	-0.27	-0.58	-0.85	1.36	0.48	-0.92	2.27	-0.82	0.37	-0.13	-0.33	-0.27	0.61	0.38	1.36	-1.28	-1.35	1.37	-1.23	-1.26	-1.04	2.42	1.51	-0.14	-0.46	1.24	-0.32	-0.09	1.43	-0.69	-0.63	-0.64	-0.27	0.12
CCND3	CCND3	XM_005553014.1	Endogenous	mRNA	100	0.84	0	0.53	0.59	0.17	1.28	0.77	0.81	0.21	-0.02	0.19	0.28	-0.16	-0.2	0.28	0.01	0.44	-0.14	1.51	0.75	0.15	0.71	-0.09	0.36	1.02	1.54	0.42	0.5	0.38	0.47	1.31	0.78	-0.14	-0.21	-0.22	0.46	0.15	-0.2	0.8	0.2	0.9	0.34	0.35	0.18
CCR1	CCR1	NM_001032858.1	Endogenous	mRNA	100	1.39	-0.32	-0.41	0.25	0.62	-0.44	0.27	-0.8	1.61	-0.44	-0.66	0.86	-0.86	0.91	-0.62	-0.13	1.03	-1.43	0.02	2.27	1.37	0.18	-0.62	-0.32	0.18	-1.88	-0.76	-0.24	-2.46	-0.34	-0.66	0.6	-1.15	-1.11	-2.68	1.18	0.47	-0.21	1.29	-0.63	-1.16	-0.04	-0.04	-1.33
CCR2	CCR2	NM_001032806.1	Endogenous	mRNA	100	1.79	0.33	0.13	1.36	1	0.57	0.26	0.07	1.22	-0.45	-0.6	1.11	-0.24	0.22	-0.25	-0.36	1.67	-0.11	1.7	1.6	0.96	0.49	0.24	0.48	0.55	-0.36	-0.24	0.86	-0.36	0.42	1.36	0.74	-0.78	-0.74	-1.34	0.74	-0.24	-0.28	1.37	-0.7	-0.17	0.53	-0.34	-0.61
CCR3	CCR3	NM_001047140.1	Endogenous	mRNA	100	-2.12	-0.02	-2.26	0.12	0.13	-0.41	-0.24	0.39	-0.16	-1.46	0.13	-0.11	-0.53	-0.54	0.55	1.16	1.12	1.5	2.02	-0.09	-1.17	-0.72	0.42	0.61	0.51	2.13	0.68	-0.61	0.46	3.1	0.32	-0.49	-0.6	-0.68	-0.52	-0.8	-1.28	-1.28	0.68	0.77	0.86	0.81	-0.2	-0.7
CCR4	CCR4	XM_005545534.1	Endogenous	mRNA	100	-1.94	-1.81	-1.49	-1.75	-1.68	-1.79	-0.81	-0.78	-0.23	-0.15	0.11	-0.75	0.37	0.93	0.73	1.52	0.35	0.67	-0.03	-1.35	-1.67	-1.67	1	-0.07	0.38	0.01	1.45	0.61	0.5	1.21	0.3	0.24	-0.53	-0.22	0.2	0.69	1.39	0.87	-0.4	1.08	1.58	0.94	-1.31	0.63
CCR5	CCR5	XM_005546902.1	Endogenous	mRNA	100	-0.2	-1.09	-1.46	-1.22	-1.25	-0.98	-0.84	-1.63	0.2	-0.56	-1.05	-1.12	0.64	-0.08	0.08	-1.02	-0.17	-1.36	-0.86	-0.3	-0.23	-0.79	-0.31	0.3	-0.1	0.37	0.34	0.64	1.36	1.56	0.47	1.91	2.23	2.78	0.86	0.76	0.39	0.03	0.25	0.18	1.47	0.41	-0.33	1.15
CCR6	CCR6	NM_001032935.1	Endogenous	mRNA	100	-1.34	-0.74	-0.05	-0.02	-1.72	-1.45	-0.6	-0.61	-1.5	0.16	-0.27	-1.83	0.27	0.87	0.37	-0.74	-1.18	-0.46	-0.89	-0.18	-0.73	-0.63	0.02	-1.23	-1.4	-0.41	0.43	0.16	0.72	0.51	-0.48	-0.44	-0.87	0.45	-0.67	0.29	0.71	0.23	0.36	3.03	1.39	0.7	0.01	-0.06
CCR7	CCR7	NM_001032884.1	Endogenous	mRNA	100	-0.53	-0.51	-0.72	-0.02	-0.75	-0.35	0.75	0.17	1.77	1.51	1.45	0.27	-0.15	1.05	1.04	-1.11	-0.2	0.03	-2.1	-1.41	-1.76	-1.52	0.62	-0.41	-0.59	0.39	0.12	-0.17	-0.14	0.23	-0.17	-0.93	-1.36	-0.17	-2.13	0.06	0.03	-0.76	0.47	1.83	-0.86	0.5	-0.95	-0.77
CCR8	CCR8	XM_001084047.2	Endogenous	mRNA	86.67	-1.13	-1.24	-1.28	-0.98	-1.58	-1.14	-1.07	-1.45	-1.01	-0.05	-0.48	-0.76	0.34	0.12	0.29	-1.55	0.96	0.01	-0.55	-0.73	-0.68	-0.62	0.67	0.25	0.91	0.28	0.45	0.65	0.57	1.61	0.5	1.82	1.35	0.2	0.64	1.41	0.75	0.89	0.74	0.82	1.87	1.98	-0.64	1.06
CCRL2	CCRL2	XM_001103165.2	Endogenous	mRNA	98.33	-0.87	-0.3	-0.07	-1.19	0.59	-0.01	0.31	-0.28	1.09	0.43	-0.14	0.81	-0.11	1.46	-0.24	2.25	0.98	-0.47	0.28	0.58	0.5	-0.04	-0.61	-0.46	1.37	0.51	-0.39	-0.03	-1.65	-4.48	-0.73	-0.33	0.29	-0.64	-1.78	0.65	0.57	-1.14	1.24	-0.99	-0.05	-0.95	0.99	-0.1
CD14	CD14	NM_001130433.1	Endogenous	mRNA	100	0.61	0.68	1.16	1.39	1.26	1.11	1.48	0.81	0.65	0.73	1.01	2.01	-0.67	-0.41	0.22	0.14	1.94	0.01	1.73	1.81	1.49	0.97	0.69	-0.28	-0.2	-1.18	-0.77	-0.58	-1.99	-0.46	0.08	-0.59	-1.22	-1.1	-1.49	0.38	0.67	0.53	0.34	-0.91	-0.52	0.08	1.02	-0.66
CD160	CD160	XM_005542122.1	Endogenous	mRNA	88.33	-0.46	-1.59	-1.41	-0.36	-1.57	-1.06	-0.23	0.12	-0.73	-0.27	-0.74	-0.5	0.87	0.8	0.73	1.67	-0.83	0.12	0.38	-0.25	-1.31	-1.3	0.63	-0.36	-0.09	1.2	-2.07	-0.73	0.16	1.73	0.23	1.19	0.9	-0.31	0.95	0.55	-0.45	-0.38	0.16	1.45	2.1	0.66	-1.06	-0.01
CD163	CD163	XM_001118361.2	Endogenous	mRNA	100	1.31	0.73	0.7	1	1.85	1.16	0.72	1.04	0.74	0.11	0.09	0.83	-1.46	-0.91	-0.71	-0.85	0.44	-0.78	0.71	1.69	1.57	1.42	-0.4	-0.75	-0.55	-0.91	-0.79	-0.39	-1.52	-0.61	0.22	-0.32	-1.78	-1.97	-1.96	-0.5	-0.87	-0.93	-0.11	-1.22	-1.51	-1	0.66	-1.6
CD164	CD164	XM_005551554.1	Endogenous	mRNA	100	2.25	0.97	1.09	0.15	0.86	-0.97	0.47	0.61	2.66	0.61	0.49	0.48	-0.21	-0.8	-0.19	-0.27	-0.9	-1.04	-0.95	-1.3	-1.52	-1.97	-0.44	-0.91	0.41	-0.17	0.39	-0.21	0	0.19	-0.6	2.37	0.52	-1.34	-0.77	1.93	0.26	0.06	1.48	-0.81	-0.08	-0.56	-2.08	0.42
CD19	CD19	XM_001103043.2	Endogenous	mRNA	100	-2.93	-1.25	-0.45	-1.55	-1.1	-0.7	0.17	-0.49	-1.98	-0.47	0.26	-1.55	0.99	1.04	1.73	1.63	-0.63	1.47	-1.96	-0.93	-1.21	-1.17	1.08	1.12	0.23	1.21	1.38	-0.07	1.48	0.29	-0.34	0.39	0.47	0.88	0	-0.33	-0.71	0.58	-0.55	0.55	0.53	1.03	-0.37	0.88
CD1A	CD1A	XM_005595551.1	Endogenous	mRNA	100	-2.56	-0.5	0.36	-0.99	-0.53	0.21	0.52	0.62	-1.46	-0.04	0.07	-0.07	-0.44	0.32	1.45	0.79	1.02	0.45	1.46	0.12	0	0.39	1.47	0.67	-0.21	1.17	1.15	0.03	0.9	2	1.6	0.67	0.02	0.28	0.6	-0.04	0.45	0.7	-0.15	0.1	0.87	0.74	0.91	0.67
CD1B	CD1B	XM_005541341.1	Endogenous	mRNA	90	-1.35	-0.04	1.44	-0.09	-0.76	0.83	1.13	0.55	-0.76	0.84	0.89	0.95	-1.29	-0.46	0.28	0.03	-0.35	0.04	0.12	-0.16	-0.07	0.7	1.01	0.18	-0.67	0.32	0.12	-0.43	0.26	0.77	0.25	-1.34	-0.95	-0.81	-0.8	-0.78	-0.1	-0.08	-0.79	-1.59	-0.58	-1.55	1.11	-0.16
CD1C	CD1C	XM_005595545.2	Endogenous	mRNA	100	-3.46	-1.55	-0.38	-2.46	-1.97	-0.73	-0.36	-0.72	-2	-0.4	-0.2	-0.94	-1.53	-0.85	0.57	-0.02	0.5	0.73	1.27	-0.64	-0.95	-0.87	1.02	0.61	-0.45	0.99	1.26	-1	1.13	1.12	0.66	0.92	0.49	0.35	0.41	0.53	1.32	1.27	-0.46	-0.44	0.19	0.45	-0.21	1.12
CD1D	CD1D	NM_001033114.1	Endogenous	mRNA	100	0.83	0.4	0.68	1.26	1.66	1.34	1.35	1.25	0.7	0.67	-0.16	1.01	-1.39	-0.22	-0.38	-0.79	0.63	-0.24	1.68	1.81	1.62	1.99	0.24	-0.03	-0.03	-0.18	-0.04	-0.43	-1.64	-0.55	0.44	-0.02	-0.96	-0.91	-1.09	0.78	0.62	0.26	0.82	-1.08	-0.46	-0.38	1.67	-0.14
CD1E	CD1E	XM_005541337.1	Endogenous	mRNA	81.67	0.11	0.02	0.92	0.6	-0.61	0.52	0.85	0.36	-1.09	-0.68	0.95	-0.09	-0.12	-0.19	0.21	0.82	0.19	0.86	1	-0.23	-1.31	-0.43	1.12	1.05	-0.21	1.83	1.03	-0.35	0.08	2.49	1.55	0.47	0.75	0.5	-0.03	-0.87	-0.33	-0.51	1.33	0.8	1.53	1.58	-0.13	-1.07
CD2	CD2	NM_001283777.1	Endogenous	mRNA	100	-0.77	-0.23	-0.73	-0.9	-1.47	-1.01	-0.61	-0.5	-0.83	0.01	0.02	-0.54	0.86	0.72	0.77	0.82	-0.32	0.48	-1.33	-1.31	-1.06	-0.73	0.6	0.12	-0.39	0.41	0.41	0.59	1.37	0.53	-0.23	1.09	1.96	1.74	1.74	0.85	1.17	1.06	0.24	1.13	1.55	0.68	-0.3	1.38
CD207	CD207	XM_005575643.2	Endogenous	mRNA	78.33	-0.24	-1.37	-0.72	-0.96	-0.1	-0.75	-0.92	-0.56	-1.04	-0.01	-0.61	-0.82	-0.31	1.72	-1.31	2.44	1.53	0.93	1.28	0.31	-1.04	0.2	-1.63	-0.84	-0.65	1.78	-1.88	0.49	-0.62	2.38	1.09	0.28	-0.64	-0.74	-0.56	0.99	-0.19	0.8	1.01	0.72	0.91	0.32	-0.97	0.29
CD22	CD22	XM_001111493.1	Endogenous	mRNA	100	-0.41	-1.1	0.71	0.23	0.76	0.49	1.73	1.25	-0.14	0.9	0.78	-0.8	-0.31	-0.32	1.28	0.14	-1.6	0.88	-0.18	-0.04	-0.77	-0.31	-0.22	0.68	1.06	-0.02	1.56	-0.65	0.19	-0.81	-1.04	-0.74	-0.18	-1.12	-2.7	0.08	-0.24	0.54	-0.85	-2.95	0.21	0.96	0.82	0.55
CD24	CD24	XM_005552236.1	Endogenous	mRNA	100	-0.05	-0.36	1.79	0.91	-0.7	0.3	1.33	0.56	0.06	1.19	1.62	-0.2	-0.3	-0.26	-0.42	0.15	0.11	1.44	-0.84	1.12	0.59	0.83	0.67	0.33	-0.43	0.71	1.67	0.55	1.56	-0.49	-0.91	-1.9	-1.35	-0.55	-2.11	-0.71	-1.99	-0.64	0.04	-1.43	-1.69	-1.62	1.12	-0.52
CD244	CD244	XM_001117630.2	Endogenous	mRNA	100	1.58	1.97	1.43	1.53	-1.03	-0.64	-0.36	-0.22	-1.28	-0.85	-0.32	-0.39	-0.15	-0.76	-0.21	-0.21	0.89	-0.6	1.14	-1.29	-0.11	0.17	-0.55	-0.64	0.29	0.28	-0.31	-0.51	0.04	0.22	0.53	1.26	1.78	1.63	1.37	1.05	0.77	0.83	0.71	-0.15	0.89	0.28	0.29	1.28
CD247	CD247	NM_001077423.1	Endogenous	mRNA	100	2.32	2.48	2.04	1.87	-0.84	-0.59	0.05	0.21	0.24	0.65	1.06	0.64	0.08	0.28	0.39	0.55	-1.55	-0.01	-2.84	-0.98	-0.2	0.2	0.32	-0.6	-1.01	0.13	0.63	-0.81	0.84	0.21	-0.94	0.03	1.07	0.72	0.54	0.17	0.67	0.49	-1.48	-0.28	0.6	-0.16	0.38	1.2
CD27	CD27	XM_001104337.2	Endogenous	mRNA	100	0.33	0.97	0.28	0.06	-1.46	-0.74	-0.48	0.01	-1.31	-0.26	-0.16	-0.95	-0.58	-0.83	0.2	-0.63	-2.24	-0.36	-1.78	-0.58	0.17	0.64	-0.3	-1.04	-2.06	0.28	-0.38	-1.36	-0.02	-0.43	-1.08	-0.02	0.77	1.43	1.14	-0.34	0	0.32	-1.22	-0.96	0.17	0.08	1.32	0.85
CD274	CD274	NM_001083889.1	Endogenous	mRNA	100	1.84	-0.3	-0.06	0.49	1.7	0.87	0.66	0.91	2.57	0.06	0.23	0.43	-0.21	1.16	-1.11	-0.19	0.67	-1.51	-0.45	0.74	1.44	0.4	-1.05	0.44	0.04	-0.92	-1.1	0.49	-0.92	-1.61	-1.31	1.48	0.98	-0.47	-1.05	0.12	-1.4	-1.62	0.86	-0.03	-0.98	-0.98	0.06	-1.66
CD28	CD28	NM_001042641.2	Endogenous	mRNA	100	-1.75	-1.35	-0.9	-1.21	-0.84	-1.15	-1.09	-0.89	-0.14	0.38	0.31	-0.33	1.57	0.73	0.95	1.57	-0.24	0.78	-1.21	-0.74	-0.83	-0.92	1.22	0.93	0.11	-0.03	1.55	0.96	1.17	1.1	-0.01	-0.46	-0.21	-0.23	-0.48	0.64	0.96	0.84	0.37	1.39	1.89	1.23	-0.96	0.61
CD34	CD34	XM_005540699.1	Endogenous	mRNA	73.33	-0.55	-0.32	-0.77	0.3	-1.2	0.18	-0.67	0.36	0.02	-0.5	0.04	-0.53	0.57	1.13	0.79	-1.16	-2.35	1.45	0.29	-1.22	-0.88	-0.62	0.71	1.6	0.78	2.21	1.23	-0.16	1.53	2.35	1.65	0.96	0.48	-0.23	0.16	-0.51	-0.42	0.26	-0.35	-0.81	-0.71	0.42	-1.2	-0.59
CD36	CD36	NM_001032913.1	Endogenous	mRNA	100	-0.62	-0.76	-0.22	-0.1	0.2	-0.01	0.04	-0.49	-1.14	-0.81	-0.99	-0.42	0.41	0.14	0.93	0.71	1.53	0.43	1.9	0.49	0.58	0.58	0.89	1.36	1.59	1.02	1.01	1.04	0.44	0.94	1.77	0.06	-0.75	-0.55	-0.45	0.4	0.39	0.54	-1.96	-1.37	-1.15	-1.05	-0.31	0.15
CD38	CD38	XM_005554514.1	Endogenous	mRNA	100	3.07	2.16	1.35	0.8	0.16	1.16	0.92	0.96	2.42	1.56	0.94	0.21	0.56	0.2	-0.1	-1.2	-0.54	0.82	-1.66	-0.65	0.53	0.05	0.17	0.33	-0.37	-0.6	-0.39	0.36	0.64	0.23	-0.48	0.34	-0.94	-1.29	-2.12	-0.41	-0.9	-1.32	-0.35	0.3	-0.37	-1.39	0.61	-0.92
CD3D	CD3D	NM_001287688.1	Endogenous	mRNA	100	0.29	1.18	0.38	0.24	-1.13	-0.24	-0.1	0.21	0.31	1.32	1.32	0.33	0.33	-0.38	-0.18	0.07	-1.23	-0.41	-2.84	-0.45	0.01	1.12	0.22	-0.49	-1.05	-0.18	-0.06	-0.09	0.79	-0.07	-0.87	0.31	1.57	1.81	1.66	0.64	0.77	0.4	-0.19	0.48	1.32	0.9	0.85	1.27
CD3E	CD3E	NM_001283615.1	Endogenous	mRNA	100	-1.95	-0.95	-0.88	-1.13	-1.2	-0.58	-0.27	-0.27	-0.15	0.5	0.67	0	0.67	0.67	0.98	0.86	-0.79	0.29	-1.31	-0.58	-0.45	0.38	0.79	-0.04	-0.39	0.15	0.58	0.27	1.06	0.57	-0.19	0.53	1.55	1.43	1.73	0.89	1.14	1.16	0.14	0.73	1.3	1.12	0.34	1.48
CD3G	CD3G	NM_001283910.1	Endogenous	mRNA	100	1.52	2	1.68	1.29	-0.26	0.2	0.52	0.87	0.95	1.3	1.52	0.91	0.31	-0.04	0.54	0.12	-1.28	-0.22	-1.78	-0.66	-0.24	0.55	0.31	-0.39	-0.57	-0.23	0.15	0.01	0.29	-0.2	-0.76	0.25	1.02	0.96	1.16	0.45	0.6	0.65	-0.2	0.11	0.85	0.61	0.62	0.93
CD4	CD4	NM_001042662.1	Endogenous	mRNA	100	0.18	1	1.06	0.68	1	1.07	1.21	1.53	1.26	1.99	1.89	1.31	-1.21	-0.83	-0.23	-0.2	-1.2	-1.13	-0.79	0.26	0.17	0.57	-0.86	-1.31	-1.06	-1.22	-0.34	-0.39	-1.48	-0.14	-0.84	-1.46	-1.45	-2.12	-1.86	-0.39	-0.21	-0.65	0.25	0.1	0.06	-0.16	1.02	-0.56
CD40	CD40	XM_001104255.1	Endogenous	mRNA	100	-2.1	-1.01	0.24	-0.77	-1.52	-0.11	1.12	-0.1	-0.86	-0.05	0.01	-0.94	-0.2	0.22	0.96	1.69	-1.77	1.89	-2.97	-0.71	-1.24	-1.23	0.13	0.8	-0.88	-0.18	1.39	-0.19	1.14	0.14	-0.46	-0.74	-0.14	0.63	-1.44	-0.35	-0.79	0.41	-0.33	0.3	0.06	1.51	-0.03	0.24
CD40LG	CD40LG	NM_001032839.1	Endogenous	mRNA	100	-1.84	-0.11	-1.57	-0.86	-1.06	-0.69	1.18	0.85	-0.53	1.77	1.01	1.06	-1.17	-0.73	-1.06	-1.06	-0.2	1.23	-1.22	-0.14	-0.45	-0.42	0.13	-0.38	0.59	-0.06	0.76	0.51	-0.18	0.41	0.32	1.26	0.8	0.22	-1.09	-0.63	-0.76	-0.78	-0.11	-0.19	1.62	0.88	-0.05	0.5
CD44	CD44	XM_005578207.1	Endogenous	mRNA	100	-0.21	0.13	0.28	-0.08	0.1	0.27	0.09	0.12	-0.27	0.02	0.45	0.42	-1.41	-1.3	-1.02	-0.84	-0.3	-0.95	-0.35	0.89	0.79	0.45	-0.71	-0.93	-1.13	-0.99	-0.85	-1.11	-1	-0.86	-0.6	-1.17	-1.07	-0.7	-0.71	-0.75	-0.29	-0.44	-0.52	-1.02	-0.55	-0.64	0.51	-0.37
CD46	CD46	NM_001195746.1	Endogenous	mRNA	100	-0.94	0.57	0.58	0.03	-1.46	-2.2	-1.45	-1.01	-1.98	-0.83	-0.31	-0.51	0.01	-0.36	0.8	0.94	-1.87	-1.6	-1.29	1.26	1.02	1.37	-0.74	0.24	0.63	1.21	0.44	-0.82	-0.38	0.18	0.05	-0.56	-0.74	-2.31	-0.65	0.29	0.74	1.18	0.18	-1.42	0.6	-0.15	1.24	1.25
CD47	CD47	XM_005548232.2	Endogenous	mRNA	100	1.48	0.2	0.55	0.56	0.93	-0.25	0.71	0.08	0.72	-0.31	-0.19	0.21	-0.06	-0.18	0.5	0.06	-0.35	-0.86	-1.66	2.07	1.78	0.4	-0.27	-0.22	0.38	0.14	-0.12	0.34	0.56	0.34	-0.55	0.98	1.68	0.43	0.64	1.23	0.9	0.64	-0.6	-0.17	0.89	0.71	0.73	1.34
CD48	CD48	XM_005541239.1	Endogenous	mRNA	100	0.9	1.65	1.61	1.46	1.44	1.67	1.73	1.82	0.86	1.73	2.22	2.25	-1.08	-1.08	-0.94	-0.53	0.26	-1	0.34	0.59	0.68	0.84	-0.53	-0.52	-0.13	-0.57	-0.5	-0.58	-1.03	-1.15	-0.64	-0.87	-0.55	-0.21	-0.92	-0.13	0.15	0.01	-0.1	-1.78	-0.64	-0.87	0.86	-0.36
CD5	CD5	XM_005578865.1	Endogenous	mRNA	100	-2.73	-1.44	-1.09	-1.58	-1.93	-1.18	-0.74	-0.89	-0.59	0.24	0.51	-0.14	0.75	1.53	1.32	1.66	-0.22	0.66	-0.85	-0.88	-0.96	-0.41	1.12	0.14	-0.21	0.16	0.74	0.49	1.06	0.89	0.01	-0.1	0.25	0.41	0.96	0.69	1.38	1.39	-0.07	1.16	1.47	1.09	-0.31	1.02
CD53	CD53	XM_005542401.1	Endogenous	mRNA	100	2.22	1.66	1.67	1.6	1.22	0.69	1.18	1.46	1.92	1.24	1.39	1.45	-1.05	-0.54	-1.08	-1.57	0.53	-0.91	0.2	1.32	1.18	0.75	-0.84	-0.61	0.26	-1.23	-0.81	-0.43	-1	-1.21	-0.9	-0.34	-0.94	-1.58	-2.19	0.42	0.01	-0.56	0.81	-0.68	-0.41	-0.66	0.53	-0.82
CD55	CD55	XM_005540684.1	Endogenous	mRNA	100	0.42	-1.48	-1	-0.42	0.44	0.09	0.19	-0.27	0.52	-0.99	-0.83	-0.54	0.35	-0.07	-0.1	1.15	1.03	-0.21	1.52	-1.23	-2.2	-2.55	-0.05	1.31	1.08	0.14	0.69	-0.11	-1.28	-0.23	0.39	0.44	-0.93	-0.78	-0.53	1.33	1.05	0.4	1.95	1.31	0.25	0.36	-2.89	-0.21
CD58	CD58	XM_001112756.1	Endogenous	mRNA	100	0.5	0.79	0.71	0.55	-0.05	-0.23	0.18	0.34	0.05	-0.55	-0.14	1.18	-1.39	-1.28	-0.94	0.01	1.16	-1.01	1.17	1.49	1.32	1.02	-0.57	-1.31	-0.68	-2.03	-1.52	-1.62	-1.88	-2.18	-0.68	-0.31	-0.77	-0.65	-0.6	1.2	1.89	0.98	0.99	-1.49	-0.02	0.43	0.92	0.27
CD59	CD59	XM_005578241.1	Endogenous	mRNA	100	-1.21	-0.62	-0.89	-0.95	-1.99	-1.66	-1.63	-1.52	-1.19	-1.01	-0.95	-0.97	0.63	0.73	0.66	0.57	0.26	0.45	0.34	-1.51	-1.46	-1.22	0.69	0.53	0.51	0.65	0.6	0.67	0.9	0.89	0.67	0.68	0.83	0.96	1.01	1.22	1.41	1.29	0.91	1.13	1.24	1.08	-0.96	1.39
CD6	CD6	XM_002799538.1	Endogenous	mRNA	100	-2.58	-1.64	-1.47	-1.88	-1.23	-0.6	-0.34	-0.12	-0.03	0.6	0.77	0.13	0.79	0.82	0.86	1.15	-0.57	0.1	-1.57	-0.96	-0.74	0.1	0.88	-0.1	-0.29	0.06	0.76	-0.09	0.8	0.47	-0.76	0.11	1.1	0.82	1.28	1.26	1.49	1.39	0.01	1.08	1.46	1.17	0.36	1.7
CD68	CD68	XM_005582776.1	Endogenous	mRNA	100	0.71	-0.76	-0.17	-0.02	2.04	1.21	1.31	0.86	0.23	-1.25	-1.22	-0.4	-0.6	0.47	0.18	0.31	1.33	-0.74	1.61	0.33	0.44	0.35	-0.28	0.5	1.48	0.34	-0.01	0.46	-1.5	-0.14	0.92	0.68	-0.24	-1.53	-1.5	1.29	0.65	0.3	2.07	-0.79	-0.14	0.44	-0.09	-0.68
CD69	CD69	XM_005570089.2	Endogenous	mRNA	100	-1.04	-1.58	-0.77	-0.33	-1.46	-1.01	-0.38	-1.01	-0.35	-0.11	0.41	-0.67	0.62	0.17	-0.18	1.07	-1.5	0.09	-1.65	-0.3	-0.44	-0.18	0.09	-0.23	-0.95	-0.94	0.14	0.01	-0.42	-0.28	-1.13	-0.97	-0.9	-1.16	-0.75	-1.01	-1.02	-0.64	0.18	0.41	1.05	0.48	0.53	-0.65
CD7	CD7	XM_001113810.2	Endogenous	mRNA	100	1.37	2.07	1.51	1.24	-0.97	-0.5	0.19	0.13	0.44	1.19	1.6	1.02	0.31	0.15	0.4	0.25	-1.22	-0.07	-1.46	-0.25	0.46	0.95	0.57	-0.14	-0.18	0.45	0.7	-0.75	0.74	0.56	-0.36	-1.27	-1.14	-1.18	-0.62	-0.96	-0.64	-0.36	0.15	1.21	1.61	1.26	1.21	-0.46
CD70	CD70	XM_005587716.1	Endogenous	mRNA	76.67	-0.75	0.34	-0.21	-0.97	0.45	0.59	0.17	0.7	-0.22	-0.7	-0.62	-0.56	-0.15	0.37	0.31	2.32	0.99	-1.17	0.5	0.31	0.12	-1.04	1.3	-0.27	-0.41	-1.8	-1.9	-1.07	0.62	2.18	0.91	1.34	1.29	0.08	1.17	0.4	0.15	-0.66	1.23	1.47	0.62	0.47	0.15	0.42
CD74	CD74	XM_001099491.2	Endogenous	mRNA	100	-1.15	-0.19	1.99	0.38	-0.16	1.58	1.98	0.68	0.71	0.9	0.93	1.02	-2.04	0.37	0.94	0.49	0.28	-0.3	0.92	0.62	-0.08	0.09	1.26	0.3	0.17	-0.41	0.19	-1.31	-1.78	0.19	0.02	-0.47	-0.68	-1.63	-1.99	-0.34	0.61	0.24	0.77	-2.13	-0.41	0.22	1.32	-1.08
CD79A	CD79A	XM_005589419.1	Endogenous	mRNA	100	-2.65	-0.76	0.44	-1.4	-0.79	0.27	1.35	0.56	-1.34	0.23	0.48	-1.3	0.35	0.39	1.4	0.86	-1.67	1.73	-2.05	-0.51	-0.89	-0.53	0.8	0.4	-0.6	-0.13	0.7	-0.71	1.26	-0.15	-0.85	0.11	0.16	0.81	-0.33	-0.09	-0.51	0.41	-0.29	1.17	1.11	1.24	0.4	0.52
CD79B	CD79B	XM_005584687.1	Endogenous	mRNA	100	-1.01	-0.29	0.85	-0.48	0.13	0.6	2.22	0.81	-0.74	1.16	1.15	-0.27	0.38	0.64	1.18	1.07	-0.59	1.44	-0.76	-0.53	-0.89	-0.62	1.24	0.51	-0.35	0.74	1.19	0.49	1.71	-0.07	-0.12	-0.38	-0.39	0.93	-1.5	0.04	-0.43	0.56	-0.55	0.12	0.6	1.04	-0.15	0.58
CD80	CD80	NM_001042642.1	Endogenous	mRNA	100	0.72	-0.9	-1.2	-1.74	0.09	-0.48	-0.04	0.01	1.03	0.19	0.5	-0.73	-0.77	-0.25	0.7	-0.05	-0.8	-1.34	-1.65	-0.16	-0.63	-0.24	-0.64	-0.2	0.23	0.26	0.34	-0.52	-0.56	0.42	-1.27	0.21	0.07	-0.76	-0.35	-0.15	-1.57	-0.78	0.73	0.46	0.89	0.63	0.1	-0.29
CD81	CD81	XM_005576902.1	Endogenous	mRNA	100	1.21	0.9	1.15	1	1.83	1.75	2.06	1.5	1.76	1.28	1.38	1.49	-0.15	0.19	0.19	-0.51	-0.76	-0.55	-0.84	0.52	0.63	0.61	-0.73	-0.12	0.08	-0.06	0.08	-0.24	0.23	0.39	-0.73	-0.38	0.68	0.4	0.5	0.13	0.47	0.1	-0.32	0.65	-0.11	-0.27	0.81	-0.21
CD82	CD82	XM_005578126.1	Endogenous	mRNA	100	-0.93	-1.2	0.3	0.05	1.97	1.81	1.13	0.54	-0.16	0.26	1.05	0.44	-0.75	-0.9	-0.49	1	0.5	-0.62	0.6	1.34	0.91	1.46	-1.16	-1.21	-1.66	1.33	-0.67	-1.63	-1.86	-0.89	0.26	-1.12	-0.87	-0.67	-0.28	0.51	0.37	0.1	0.2	-0.25	0	-0.03	1.03	-0.64
CD83	CD83	XM_005553991.1	Endogenous	mRNA	100	-0.7	-1.06	-0.69	-0.66	-0.83	-0.98	-0.25	-0.61	-0.59	-0.76	-0.59	-1.2	-0.16	0.22	0.21	1.01	-0.95	0.51	-0.99	-0.32	-0.79	-0.82	0.09	0.25	-0.27	-0.51	0.7	-0.74	-0.88	-0.1	-0.91	-1.12	-0.54	-0.8	-0.97	-0.47	0.02	-0.07	-0.52	0.31	-0.37	0.17	-0.27	-0.75
CD86	CD86	NM_001042644.1	Endogenous	mRNA	100	-0.07	-0.69	0.82	-0.43	0.29	0.35	0.94	0.28	0.38	-0.49	-0.31	-0.26	-1.11	-0.46	-0.18	-0.24	0.61	-0.01	0.31	0.9	0.27	-0.13	-0.17	-0.32	-0.06	-0.95	0	-0.03	-0.79	0.15	-0.6	-0.6	-1.49	-1.91	-2.21	0.25	-0.11	-0.66	0.71	-1.36	-0.45	-0.63	0.36	-1.45
CD8A	CD8A	XM_001092778.2	Endogenous	mRNA	100	0.69	1	0.26	0.37	-1.55	-0.12	-0.66	-0.13	0.09	0.15	0.81	0.26	0.47	0.1	0.27	-0.39	-1.36	-0.22	-1.48	-1.37	-0.69	-0.04	-0.1	0	-1.07	0.42	0.27	-0.83	0.82	0.41	-0.82	1.42	2.23	2.28	2.38	1.01	0.86	0.61	-0.1	0.66	1.61	0.9	0.35	1.39
CD8B	CD8B	XM_005575360.1	Endogenous	mRNA	100	-2.41	-1.18	-1.06	-1.37	-1.08	-0.55	-0.58	-0.4	-0.26	0.46	0.81	0.11	0.62	0.53	0.85	1	-1.07	1.19	-1.22	-1.17	-1.73	-0.56	1.11	1.17	0.24	1.64	1.54	-0.87	1.21	0.08	-0.73	0.18	1.49	1.54	1.77	0.64	0.48	0.73	-0.59	0.56	1	0.86	-0.02	1.01
CD9	CD9	XM_005569889.1	Endogenous	mRNA	100	0.09	0.09	0.6	0.89	0.52	1.28	-0.17	-0.43	-0.83	-0.76	-0.93	-0.43	-1.73	-1.63	-2.28	-0.91	0.6	-0.42	1.67	1.15	1.11	0.78	-1.34	-0.51	0.43	0.8	-2.02	-0.15	-1.08	-1.06	1.27	0.8	-1.5	-0.73	0.85	0.44	0.7	0.09	-0.1	-1.93	-1.4	-1.72	-0.3	-0.54
CD96	CD96	XM_005548190.1	Endogenous	mRNA	100	-1.95	-1.71	-1.83	-1.52	-1.61	-1.47	-1.17	-1.15	-1.25	-0.94	-0.8	-1.18	0.73	0.47	0.7	0.41	0.13	0.67	-0.05	-1.9	-1.94	-1.49	1.28	0.35	0.03	0.91	0.97	0.25	1.06	0.72	-0.12	0.87	1.28	1.33	1.41	0.73	0.83	0.93	0.07	0.54	1.01	0.69	-1.47	1.44
CD97	CD97	XM_002801104.1	Endogenous	mRNA	100	1.55	0.81	1.27	1.06	1.32	0.13	0.79	0.46	0.93	-0.27	0.04	0.39	-1.69	-0.98	-0.87	-2.11	-1.49	-1.48	-2.36	0.97	0.45	0.98	-1.52	-1.65	-1.43	-1.75	-1.43	-0.88	-0.7	-0.45	-1.81	0.47	1.18	-0.28	0	1	0.27	0.25	0.34	0.38	0.28	0.03	0.9	-0.12
CD99	CD99	XM_005592879.1	Endogenous	mRNA	100	0.42	1.03	1.23	1.28	0.87	0.58	-0.03	-0.03	-0.28	0.01	0.26	0.75	-0.68	-0.51	0.03	0.06	1.15	0.3	2.09	1.29	1.37	1.66	0.07	-0.58	-0.28	0.78	-1.04	-0.04	-0.96	-0.35	1.25	0.55	-0.42	0.56	1.43	0.65	0.52	0.9	0.18	-0.41	0.62	0.19	1.07	0.75
CDC42	CDC42	XM_005553127.1	Endogenous	mRNA	100	1.91	2.24	2.44	1.83	-0.22	0.51	0.75	0.78	1.43	1.47	1.99	1.77	-0.62	-1	-0.49	-0.46	-0.99	-1.46	-0.48	0.73	0.82	0.74	-0.13	-1.11	-0.74	-1.21	-0.99	-1.37	-0.74	-1.19	-1.12	-0.96	-0.61	-0.41	0.38	0.34	0.42	0.62	0.15	-1.86	-0.26	-0.12	1.01	0.57
CDKN1A	CDKN1A	XM_005553160.1	Endogenous	mRNA	100	0.53	-0.39	-0.3	-0.16	0.37	-0.1	0.1	-0.39	0.67	-0.16	-0.32	-0.28	-0.76	0.46	0.13	1.02	0.42	0.71	0.3	0.65	-0.25	-0.5	0.5	-0.14	0.05	-0.66	0.2	-0.61	-1.45	-1.05	-0.37	-0.84	-1.29	-1.89	-1.94	-0.71	-0.29	-0.44	-0.11	-1.16	-0.57	-0.72	-0.15	-1.56
CEACAM1	CEACAM1	XM_005589369.1	Endogenous	mRNA	100	-0.7	-0.38	-0.17	-0.52	0.14	0.01	0.34	-0.44	-0.02	-0.81	-0.77	-0.89	0.87	0.63	0.83	1.22	0.57	0.64	0.24	0.51	0.53	0.14	0.81	1.09	1.11	1.01	1.59	0.83	0.69	0.86	0.27	0.39	0.62	-0.75	-0.33	1.06	1.44	1.16	1.27	0.77	1.11	0.83	0.16	0.87
CEACAM3	CEACAM3	XM_015442082.1	Endogenous	mRNA	98.33	1.13	0.35	0.59	1.06	1.45	1.6	1.76	1.34	-0.58	-0.78	-1.13	-0.77	-0.35	-1.61	-0.57	0.3	1.03	0.15	0.5	1.65	1.42	1.47	0.46	0.15	0.52	1.07	0.46	0	-0.67	0.54	-0.8	-0.65	-0.35	-1.49	-1.19	-0.26	-0.2	-0.98	-0.02	-1.14	-1.09	-0.81	1.36	-0.93
CEACAM6	CEACAM6	XM_005589431.1	Endogenous	mRNA	88.33	0.03	-1.82	-0.38	-1.45	0.96	-0.01	0.04	0.81	-0.48	-0.1	-0.07	-1.06	0.36	0.91	-0.1	1.95	2.37	1.86	2.4	-0.94	-0.69	-0.76	1.25	-0.19	1.11	1.33	0.5	0.74	0.29	0.94	0.89	-0.43	-1.14	-0.97	0.06	-0.03	-0.33	0.69	0.27	1.05	0.73	0.54	-0.52	-0.89
CEACAM8	CEACAM8	XM_005589367.1	Endogenous	mRNA	78.33	-0.99	-1.05	-0.9	-0.74	-1.23	-0.99	-0.95	-1.16	-1.26	-0.97	-1.06	-0.98	0.56	0.5	0.36	1.24	1.14	0.82	1.19	-0.69	-0.96	-0.92	0.67	0.38	0.12	-1.42	0.37	0.51	0.05	0.5	1.06	1.02	0.65	0.62	0.33	1.26	1.67	1.58	1.66	1.15	1.05	1.36	-0.92	1
CEBPB	CEBPB	XM_005569338.1	Endogenous	mRNA	100	2.54	1.28	1.38	1.72	2.57	1.91	1.4	1.42	1.62	0.57	0.54	1.02	-1	-0.33	-1.02	-0.15	0.4	-0.58	0.66	0.19	0.22	0.4	-0.84	0	0.07	-0.62	-0.79	-0.43	-1.56	-1.09	-0.18	-1.03	-1.39	-1.9	-1.5	0.07	0.32	-0.07	0.63	-0.64	-0.43	-0.06	-0.09	-1.18
CFB	CFB	XM_001113553.2	Endogenous	mRNA	90	-0.49	-1.07	-0.47	0.03	-1.29	-1.12	-0.72	-0.71	-0.21	-0.57	-0.99	-0.65	0.18	1.79	-0.29	1.64	1.88	0.63	0.93	-1.7	-0.86	-1.17	0.81	-1	0.75	-2.11	1.37	1.36	-0.17	2.34	1.08	0.2	1.1	-1.11	-0.63	1.35	0.75	1.04	1.31	0.28	0.18	0.3	-0.26	-0.13
CFD	CFD	XM_001117186.2	Endogenous	mRNA	100	1.67	1.27	1.73	1.71	2.05	1.59	1.69	1.82	1.01	0.85	0.95	1.4	-0.99	-0.52	-0.53	-0.5	-0.52	-0.35	-0.07	0.88	0.89	0.64	-0.08	-0.21	-0.34	-1	-0.37	-1.12	-1.45	-0.86	-0.85	-1.59	-1.2	-1.78	-1.84	-0.37	0.14	0.03	-0.23	-1.02	-0.66	-0.55	0.72	-0.45
CFH	CFH	XM_001111875.2	Endogenous	mRNA	98.33	2.13	1.54	1.85	2.18	0.34	0.43	-0.66	0.76	1.53	1.41	1.75	2	-0.64	-0.54	-0.63	-0.13	-1.42	0.11	-0.67	0.68	0.71	0.59	-0.15	-1.64	-1.31	-0.19	-0.29	-1.05	-1.78	0.32	-0.79	-0.83	-1.23	-1.48	-1.19	-0.52	-0.47	-1.02	-0.85	-2.05	-0.2	-0.05	0.69	-0.35
CFI	CFI	XM_001087512.2	Endogenous	mRNA	100	1.13	1.34	1.25	1.73	-1.58	-1.51	-0.09	-3.08	1.27	1.02	0.28	0.91	-0.91	-0.02	-0.39	0.7	-0.55	-0.22	0.01	-1.38	-2.69	0.07	1.13	-2	0.13	-0.04	0.94	-0.29	0.09	0.96	-0.36	1.13	1.07	-1.24	0.47	-1.28	0.41	-0.07	-0.28	-0.08	0.98	0.02	-0.71	0.7
CFL1	CFL1	XM_005577224.2	Endogenous	mRNA	100	1.44	1.49	1.74	1.72	0.54	1.26	0.98	0.48	1.5	1.41	1.14	1.63	0.26	-0.75	-0.34	-0.99	-0.26	-0.82	0.75	1.43	1.17	1.61	-0.46	-0.21	-0.6	-0.81	-1.17	-0.16	0.01	-0.8	0.04	-0.05	0.28	-1.03	-0.26	0.93	0.58	0.08	0.85	-1.38	-0.52	-0.53	1.05	0.51
CFP	CFP	XM_005593429.1	Endogenous	mRNA	100	0	-0.74	0.14	0.33	1.14	0.8	1	0.75	-0.03	-0.41	-0.47	0.54	-0.61	-0.11	0.12	0.52	1.86	-0.14	2.28	0.48	0.19	0.12	0.81	0.43	1.15	0.39	0.31	-0.18	-1.71	-0.3	0.91	0.95	-0.11	-1.58	-1.17	1.49	1.39	1.28	2.04	-0.77	-0.05	0.75	-0.19	-0.1
CHIT1	CHIT1	XM_005540484.1	Endogenous	mRNA	61.67	0.37	-0.05	0.48	1.18	2.48	1.1	0.74	1.51	0.74	-0.52	-0.02	0.17	-0.81	0.19	0.3	-1.13	0.04	-0.99	0.88	1.01	0.3	1.87	-1.48	-0.45	0.19	-1.63	-1.73	-0.21	-1	-1.59	-1.3	-0.4	-0.46	-0.57	-0.49	-0.23	-0.57	-0.48	-0.38	-0.81	-0.72	-0.73	0.08	-0.61
CHUK	CHUK	XM_005566180.1	Endogenous	mRNA	100	0.97	1.52	1.42	1.36	1.98	1.45	1.23	1.17	1.14	0.57	1.08	1.65	-0.97	-2	-1.15	-0.29	-0.3	-1.38	-1.4	0.73	0.99	0.68	-0.44	-0.55	-0.31	-1.11	-0.08	-0.95	-0.83	-0.19	-1	-1.08	-0.09	-0.29	-1.27	-0.85	-0.22	-1.09	-1.17	-1.09	-0.84	-1.02	0.58	-0.17
CIITA	CIITA	XM_001103518.2	Endogenous	mRNA	100	-2.72	0.01	0.42	0.07	0.83	0.98	1.67	1.63	-0.16	1.11	0.62	1.26	-1.65	0.38	0.73	-0.15	0.59	-0.17	0.64	0.45	0.34	1.06	0.61	0.25	0.46	0.31	1.01	-0.44	-0.57	-0.13	0.78	-0.12	-0.12	-0.7	-2.84	-0.97	-1.17	-0.22	-1.35	-2.84	-0.91	-0.1	1.36	-0.94
CISH	CISH	XM_001097616.2	Endogenous	mRNA	100	-0.33	-2.14	-1.46	-1.86	-1.03	-1.38	-0.34	-1.56	0.27	-0.93	-0.2	-0.49	0.04	1.35	-0.18	1.16	0.16	2.27	-0.24	0.54	-0.62	-1.29	-0.33	0.05	-0.31	-0.16	0.74	-0.21	-0.21	0.85	0.4	0.31	-0.08	0.3	0.83	0.64	1.65	0.35	0.69	3.34	0.08	0.57	-0.17	-0.72
CLEC4A	CLEC4A	XM_001113405.2	Endogenous	mRNA	100	1.02	1.02	1.88	1.53	0.41	0.46	1.11	0.76	0.31	0.73	0.68	1.5	-1.8	-2.13	-1.24	-1.31	0.84	-0.97	1.09	2	1.1	0.53	-0.19	-1.43	-1.08	-0.59	-0.46	-0.37	-1.86	-0.98	0.6	0.57	-0.75	-1.28	-1.44	-0.68	-0.15	-0.04	0.26	-0.46	-0.62	-0.15	1.2	-0.82
CLEC4E	CLEC4E	XM_001118423.2	Endogenous	mRNA	95	-0.24	0.34	0.6	0.62	0.49	0.7	0.9	0.87	-1.07	-0.46	0.06	0.45	0.1	-0.4	0.31	0.06	1.78	1.18	2.27	1.44	0.26	0	1.02	0.69	0.26	0.86	0.61	0.72	0.02	0.64	1.3	0.14	-0.99	-0.97	-0.76	-0.2	-0.07	0.31	0.42	0.48	-0.05	0.33	0.4	-0.18
CLEC5A	CLEC5A	XM_001085243.2	Endogenous	mRNA	83.33	0.4	0.35	0.81	0.83	0.78	0.34	0.63	1.04	0.35	0.83	1.35	1.66	0.26	-1.1	0.57	-1.77	0.91	0.15	1.3	1.4	1.1	0.83	0.82	0.1	-0.45	0.43	-0.01	-0.75	-1	-2.06	-0.54	-1.33	-1.37	-1.43	-1.38	-0.52	-0.56	-1.38	-0.04	-0.52	-1.52	-0.59	0.77	-0.88
CLEC6A	CLEC6A	XM_005570039.1	Endogenous	mRNA	98.33	-0.05	1.42	2.38	1.07	-0.93	0.24	0.5	0.56	0.23	0.22	0.31	0.56	-0.26	0.12	-0.88	1.24	0.97	0.32	-0.02	0.3	0.07	-0.04	0.12	-1.1	-0.62	-3.35	0.78	0.34	-1.85	1.56	0.28	0.38	-1.48	-0.36	-0.36	-0.89	-0.33	-0.35	0.63	-0.39	-0.03	-0.13	1.23	-0.28
CLEC7A	CLEC7A	NM_001032943.1	Endogenous	mRNA	100	-0.01	-0.83	0.02	-0.17	1.26	-0.19	0.55	0.48	1.38	0.29	0	1.15	-1.16	0.47	0.32	0.52	0.08	-1.67	0.31	1.72	1.59	0.93	0	-0.03	0.32	-1.57	-0.22	-0.02	-2.34	-0.25	-0.16	0.4	-0.4	-0.75	-1.28	1.72	1.02	1.02	1.38	-2.11	-0.99	-0.07	1.04	0.01
CLU	CLU	NM_001195474.1	Endogenous	mRNA	100	-1.31	-1.58	-1.79	-1.14	0.93	0.34	-0.71	-0.95	0.31	-0.61	-1.12	-0.26	0.48	0.45	0.46	0.44	1.07	1.13	1.75	-0.66	-0.76	-1.09	0.27	1.09	1.01	1.44	-0.48	1.07	0.74	0.4	1.53	1.24	0.38	0.65	1.46	-0.18	-0.29	0.16	1.42	0.52	0.99	0.68	-1.71	-0.17
CMA1	CMA1	NM_001285192.1	Endogenous	mRNA	98.33	-0.99	-0.76	-1.69	-1.31	-1.84	-2.2	-1.52	-1.45	-0.97	-0.83	0.05	-0.7	-0.13	0.28	0.14	0.05	-0.81	-0.84	-0.7	-1.05	-0.21	-0.58	-0.6	-1.07	-1.03	0.28	-0.51	-1.1	0.24	0.59	-0.71	0.35	1.22	1.25	1.11	0.53	0.66	0.5	0.15	-0.38	1.25	0.79	0.25	1.22
CMKLR1	CMKLR1	XM_005572139.1	Endogenous	mRNA	100	2.19	1.61	0.82	1.82	0.24	-0.61	0.13	-0.82	1	-0.82	-0.79	0.11	0	0.94	0.1	1.48	1.11	-0.41	1.46	0.53	0.3	0.06	1.11	0.35	1.19	1.49	-1.11	-0.6	-0.68	0.46	1.09	0.36	1.34	-0.34	0.24	0.5	-0.42	-0.37	1.01	0.36	0.51	0.26	-0.21	-0.15
CR1	CR1	XM_002801945.1	Endogenous	mRNA	100	-1.34	-0.29	-0.43	-0.57	1.44	1.74	1.65	1.92	0.25	1.26	1.1	0.85	-1.09	-0.83	0.22	-0.4	-2.01	-0.91	-1.86	0.91	0.28	0.38	-0.57	-0.74	-1.72	-1.03	0.12	-1.25	0.13	0.38	-0.51	-0.87	-1.41	-1.67	-0.58	-0.93	-1.5	-0.37	-1	0.39	0.19	0.07	0.42	-0.56
CR2	CR2	XM_002801946.1	Endogenous	mRNA	100	-0.88	0.48	0.35	0.06	0.37	1.09	1.34	1.28	1.49	2.77	2.28	1.56	-1.32	-0.08	0.3	-0.54	-1.03	0.82	-2	0.14	-0.34	0.05	0.25	-0.46	-1.26	-0.3	0.41	-1.07	-0.02	0.04	-0.51	-1.28	-1.24	-2.28	-1.72	-0.93	-1.42	-0.19	-0.99	-0.17	-0.58	0.33	0.15	-0.96
CRADD	CRADD	XM_005571871.1	Endogenous	mRNA	100	0.81	0.58	0.69	-0.07	1.49	0.83	0.93	0.62	0.42	0.95	1.2	0.69	-0.34	-0.26	-1.25	-0.12	0.14	-1.19	-0.55	-0.23	0.32	0.92	-0.27	0.37	0.97	0.83	0.6	-0.06	-0.05	0.36	-1.41	0.87	0.92	-0.84	-0.51	1.32	0.84	0.91	1.07	0.93	0.69	0.54	0.46	0.82
CREB1	CREB1	XM_001107192.2	Endogenous	mRNA	100	-0.35	0.27	0.21	-0.11	0.65	-0.31	-0.3	0.38	-0.53	0.2	0.42	0.12	-0.04	0.29	0.97	0.6	0.4	0.21	-1.03	-0.26	0.42	0.58	1.4	-0.14	0.22	0.23	0.95	0.31	1.25	1	-0.07	0.3	1.67	-0.35	0.84	0.7	0.48	1.14	-0.53	-0.66	0.53	1.22	0.86	1.36
CSF1	CSF1	XM_001090841.2	Endogenous	mRNA	100	-0.96	-1.17	-1.21	-1.44	-1.78	-2.19	-1.28	-1.49	-0.59	-1.21	-1.28	-1.47	-0.21	0	-0.14	-0.28	-0.29	-0.74	-1.35	-0.67	-0.83	-0.2	-0.39	-0.77	-1.02	-0.55	-0.29	-0.24	-0.45	0.12	-0.63	0.77	0.85	0.41	0.52	0.86	0.39	0.79	0.23	0.08	0.79	0.87	-0.17	1.11
CSF1R	CSF1R	XM_001107711.2	Endogenous	mRNA	100	1.17	0.65	0.91	1.15	2.22	1.73	1.86	1.46	1.02	0.35	0.02	1.21	-0.68	-0.35	0.04	-0.45	0.2	-1.29	-0.24	1.14	1.35	0.97	-0.12	0.09	0.96	-0.67	0	-0.17	-1.8	-0.74	-0.55	-0.26	0.02	-1.3	-1.59	0.97	0.94	0.59	1.23	-1.15	-0.08	-0.12	0.98	-0.51
CSF2RB	CSF2RB	XM_001086084.2	Endogenous	mRNA	100	-0.56	-1.55	-0.99	-0.4	0.95	-0.03	-0.1	-0.39	-0.94	-1.63	-2.07	-1.04	-0.57	-0.09	0.59	0.83	1.74	0.38	1.8	1.36	0.31	0.31	0.66	0.26	0.9	-1.25	0.38	1.34	-1.02	0.86	1	1.3	-0.21	-1.38	-1.65	1.8	0.61	0.77	2.57	0.49	0.21	0.63	-0.22	-0.66
CSF3	CSF3	XM_001095097.2	Endogenous	mRNA	86.67	0.33	-1.7	-0.3	0.18	0.5	-0.31	-1.17	-0.16	-1.02	-0.7	0.11	-0.53	0.71	1.78	-0.16	2.58	0.45	1.61	1.36	0.14	-0.23	-0.53	0.95	-1.08	0.36	-2.23	0.24	0.19	-0.81	-2.19	1.06	0.29	-0.24	-0.59	0.65	0.54	0.58	0.44	1.45	1.33	1.07	-0.37	0.14	0.14
CSF3R	CSF3R	XM_005543945.1	Endogenous	mRNA	100	0.95	0.57	0.37	0.92	2.6	1.59	1.45	1.48	0	-0.56	-0.93	0.53	-0.81	-0.01	-0.36	0.84	1.45	0.52	2.32	0.4	0.08	0.44	0.35	0.26	0.45	-0.32	0.02	0.39	-1.14	-0.09	1.12	0.04	-0.8	-1.77	-2.19	0.59	0.28	0.35	1.34	-0.2	-0.96	-0.09	-0.59	-1.25
CTLA4	CTLA4	NM_001044739.1	Endogenous	mRNA	100	-1.11	-0.96	-0.51	-0.74	-0.01	-0.68	-0.62	-0.57	-0.16	0.63	-0.66	-0.32	1.5	0.09	0.06	0.75	0.09	1.58	-1.39	0.52	0.63	-0.3	1.4	0.32	-0.34	-0.95	0.27	1.74	1.04	0.82	-0.85	-0.6	-0.52	-2.03	-2.48	0.01	0.35	0.15	0.86	1.75	2.48	0.93	-0.56	-0.08
CTNNB1	CTNNB1	XM_005546748.1	Endogenous	mRNA	100	1.25	1.44	1.57	1.61	1.79	1.37	1.72	1.75	1.54	1.97	2.32	2.12	-0.23	-0.29	0.15	1.22	-1.29	-0.05	-0.66	-1.39	-1.55	-1.36	-0.01	-0.8	-0.76	-0.45	0.37	-0.88	-0.07	-0.18	-0.79	-0.77	0.03	0.02	-0.06	-0.13	0.28	0.55	-0.61	-0.28	0.11	-0.17	-0.83	-0.43
CTSC	CTSC	NM_001195651.1	Endogenous	mRNA	100	1.07	0.14	0.6	0.6	1.68	1.37	1.37	1.21	0.99	-0.22	0.01	0.16	0.06	-0.22	-0.42	-0.7	-0.15	-0.37	-0.22	2.25	2.52	1.96	-0.41	-0.44	0.02	-0.38	-0.99	-0.24	-0.6	-0.34	-0.47	0.11	-0.42	-1.78	-1.41	-0.62	-0.99	-1.23	-0.95	-0.96	-0.52	-1.64	1.97	-1.13
CTSS	CTSS	XM_005541969.1	Endogenous	mRNA	100	0.17	0.76	1.38	0.86	0.19	0.59	0.35	0.02	-0.62	-0.26	-0.27	1.03	-1.34	-0.17	-0.3	0.43	1.73	0.04	2.07	2.12	1.95	0.97	0.9	0.13	0.53	-0.91	-0.43	-0.07	-2.13	-1.47	-0.23	0.19	-0.82	-1.68	-2.13	0.04	0.79	0.17	1.12	-1.84	-0.63	0.05	1.18	-0.83
CUL9	CUL9	XM_002808385.1	Endogenous	mRNA	100	-0.63	0.16	0.07	0.09	0.3	-0.68	0.1	-0.03	-0.61	-0.21	0.38	-0.85	0.19	0.24	1.49	0.52	-1.48	0.1	-1.26	-0.02	0.32	0.5	1.39	-0.96	-0.09	1.69	1.01	0.07	0.54	0.57	0.81	-0.01	2	-0.27	0.95	0.02	0.29	0.84	-0.1	0.96	1.2	0.85	0.52	1.22
CX3CR1	CX3CR1	NM_001265871.1	Endogenous	mRNA	100	2.35	1.32	0.83	1.2	1.1	0.62	1.02	0.58	1.67	0.64	0.51	0.82	-0.67	-0.7	-0.09	-1.46	-0.71	-1.32	-2.95	0.69	1.04	0.3	-0.44	-0.77	0.65	-0.75	-0.48	0.05	-0.76	-0.58	-0.84	1.24	1.63	1.48	-0.17	0.74	-0.09	-0.61	0.61	-1.58	-0.22	-0.66	0.62	0.41
CXCL10	CXCL10	NM_001032892.1	Endogenous	mRNA	95	1.59	-0.46	-0.5	-0.65	1.3	0.42	0.55	0.55	1.68	-0.03	-0.2	-0.3	-1.08	0.5	-0.95	-1.96	0.33	-1.35	-0.89	0.46	0.12	-0.82	-1.04	-0.11	1.37	-2.17	-0.52	0.83	-1.13	-0.27	-1	1.52	1.38	-0.38	-1.32	1.1	-0.23	-0.81	0.8	-1.82	-0.79	-0.8	-0.5	-0.62
CXCL11	CXCL11	XM_005555011.1	Endogenous	mRNA	83.33	1.73	-1.19	0.14	0.02	0.52	-1.07	-0.45	0.11	2.3	-0.28	-0.42	-1.13	-0.68	1.88	-0.7	1.01	0.98	-0.08	-0.15	0.23	-0.18	-0.33	-0.52	-0.49	1.36	1.43	-0.19	1.33	-0.43	1.91	0	1.18	0.11	-1.06	-0.6	0.11	-0.57	-0.04	0.61	0.25	-1.19	0.27	-0.36	-0.4
CXCL12	CXCL12	NM_001032934.1	Endogenous	mRNA	78.33	1.43	1.21	0.79	0.04	1.47	0.61	0.44	0.96	1.94	0.84	0.7	0.25	-0.37	0.45	-0.14	0.9	0.11	-1.24	-1.44	-0.26	0.06	-1.13	-1.66	0	1.82	-1.79	0.53	1.83	-1.73	-1.76	-1.51	1.13	0.97	-0.88	-0.82	-0.36	0.2	0.19	1.2	0.38	-1.01	0.16	-0.21	-0.92
CXCL2	CXCL2	XM_001092240.2	Endogenous	mRNA	86.67	-1.17	-1.26	-1.16	0.08	0.91	-0.69	-0.76	0.42	-0.52	-1.14	-1.27	-0.96	0.34	-1.38	-0.33	-1.5	1.72	0.25	2.04	-0.05	-0.65	-0.52	0.21	-0.98	0.7	0.18	0.32	0.22	-0.28	-1.78	1.33	0.77	-0.76	-1.17	-0.7	-0.28	-0.83	-0.35	1.31	-1.31	-0.34	0.25	-0.78	-0.83
CXCL3	CXCL3	NM_001032879.1	Endogenous	mRNA	100	-0.86	-1.95	-1.88	0.02	0.48	-0.44	-0.81	-0.07	-0.35	-1.41	-0.98	-1.13	0.46	-0.68	-0.36	0.2	1.49	-0.02	1.61	-0.07	-0.58	-1.4	0.31	-0.53	0.26	0.22	-0.29	0.37	-0.89	0.08	0.48	0.57	-0.92	-1.12	-1.03	-0.5	-1.3	-0.79	1.18	-0.82	0.09	0.13	-1.36	-0.97
CXCL5	CXCL5	XM_001092000.3	Endogenous	mRNA	90	-0.68	-1.14	-0.65	0.24	0	-1.19	-0.93	-1.01	-1.02	0.04	-0.48	-0.84	-0.17	0.35	0.98	1.33	1.39	1.14	0.7	0.25	-0.09	-1.47	0.18	-0.05	-1.78	1.57	1.42	-0.61	-0.49	2.82	1.24	-0.31	0.11	-0.46	0.44	-0.71	-0.02	-0.17	0.55	1.61	0.93	0.91	0.71	0.5
CXCL9	CXCL9	NM_001032936.1	Endogenous	mRNA	68.33	1.59	0.51	0.78	0.01	0.5	0.77	0.22	0.06	2.36	0.98	0.69	0.02	-1.09	0.36	-1.21	-1.19	-0.37	-1.05	0.87	0.89	0.74	1.01	-1.55	-0.98	-0.04	1.33	0.78	0.18	-0.76	-1.67	-1.37	0.3	-0.51	-0.61	-0.25	-0.57	-0.61	-0.53	0.46	-0.86	-0.77	0.49	1.37	-0.03
CXCR1	CXCR1	NM_001040420.1	Endogenous	mRNA	85	0.39	-0.23	-1.45	-0.82	-0.36	-0.64	0.41	0.18	-1.65	-0.97	-0.89	-0.04	0.39	-0.25	-1.62	2.66	0.93	-1.45	1.32	1.45	-0.95	-0.33	0.17	-0.71	-0.93	-2.11	1.53	0.1	0.38	2.41	1.06	-0.28	-0.92	-1.02	-0.66	-0.15	-0.1	0.15	0.79	0.72	1.07	-0.1	0.13	-0.64
CXCR2	CXCR2	XM_001088762.2	Endogenous	mRNA	100	1.04	1.38	0.01	0.81	-1.6	-1.88	-1.03	-0.47	-0.82	-1.81	-2.16	-0.76	-0.39	-0.86	-2.31	1.67	-0.33	0.05	0.9	0.64	0.27	0.15	-1.28	-0.72	-0.48	-0.38	-1	-1.92	-0.8	0.07	0.3	1.1	0.51	1.49	-0.02	-0.16	0.16	-0.28	-0.88	0	0.35	0.27	0.63	0.1
CXCR3	CXCR3	XM_005593931.1	Endogenous	mRNA	100	-1.35	-0.02	-0.61	-1.07	-0.69	0.06	0	-0.63	-1.25	0.56	-0.39	-0.4	0.86	0.34	0.01	-0.21	0.08	0.72	-0.43	-0.21	-0.32	-0.8	-0.72	0.22	-0.91	0.63	-0.09	0.37	1.1	1.12	0.44	0.73	0.85	1.35	1.19	1.23	1.46	1.36	0.6	0.87	1.38	0.96	0.01	1.26
CXCR4	CXCR4	NM_001042645.1	Endogenous	mRNA	100	-0.38	-1.12	0.36	-0.47	-1.07	0	0.03	-0.36	-0.15	0.01	0.91	-0.48	-0.43	0.35	0.29	0.01	-2.19	-0.63	-1.72	-0.69	-0.7	-0.43	-0.51	-0.75	-1.05	-0.68	0.05	-1.06	-0.18	-0.67	-1.62	-1.4	-2.51	0.19	-0.26	-0.02	0.98	-0.24	-0.64	1.2	1.15	-0.06	-0.21	0.11
CXCR6	CXCR6	NM_001047141.1	Endogenous	mRNA	98.33	-1.32	-1.49	-0.85	-1.18	-1.33	-0.97	-0.13	0	-0.7	0.77	0.35	0.57	1.04	0.51	0.32	-2.75	-1.53	-0.4	-1.09	0.42	0.06	-0.27	-0.95	-0.23	-0.19	0.18	-0.76	0.97	2.52	2.51	0.76	0.36	-0.6	0.79	-0.69	-0.34	0.01	-0.97	-0.45	0.44	0.84	0.3	0.78	0.6
CYBB	CYBB	XM_001083654.2	Endogenous	mRNA	100	1.37	0.05	0.29	0.48	0.98	0.79	0.58	0.12	0.76	-0.76	-0.91	-0.16	-0.4	0.49	-0.28	-0.19	2.19	-0.52	1.46	1.19	1.04	0.38	0.05	0.47	1.95	-0.25	-0.24	1.24	-1.54	-1.11	0.34	0.5	-0.16	-1.65	-2.24	1.34	0.7	-0.05	1.96	-1.1	-0.66	0.06	0.09	-0.93
CYSLTR1	CYSLTR1	XM_005594006.1	Endogenous	mRNA	100	0.25	0.07	0.87	0.07	1.24	1.05	1.42	0.78	1.35	0.96	1.17	0.81	-1.87	-1.03	-0.95	-1	0.44	-0.9	0.3	1.3	0.82	0.35	-0.23	-0.87	-0.27	0.73	-1.39	0.73	-0.18	0.12	0.35	-0.82	-1.75	-2.4	-2.43	-0.94	-0.91	-1.72	0.41	0.4	-0.08	0.73	0.82	-2.83
CYSLTR2	CYSLTR2	XM_005585841.1	Endogenous	mRNA	98.33	0.94	-0.58	0.45	0.6	0.82	-0.26	0.95	0.95	1.35	2.06	2.19	1.11	-0.32	-1.7	-0.25	0.54	-0.73	-0.62	-1.09	0.59	-0.52	0.11	0.04	-0.63	-1.11	-4.41	-0.73	-0.14	-0.43	0.82	-0.04	-0.09	-0.26	-0.77	-1.34	-1	-0.44	-0.75	-0.76	0.29	-0.19	-0.57	0.5	-0.97
DAXX	DAXX	XM_001109244.2	Endogenous	mRNA	100	-0.1	-0.43	-0.98	-0.7	0.49	-0.26	0.43	0.66	-1.81	-0.27	-0.06	-0.51	1.37	-0.29	0.18	0.9	0.19	0.47	-1.07	0.17	0.26	0.62	-1.78	-0.49	0.8	0.55	-1.05	0.55	0.2	1.76	0.23	0.72	0.96	1.86	-1.53	0.77	0.15	0.71	0.61	0.33	1.9	0.25	1.27	1.38
DDIT3	DDIT3	XM_005571332.1	Endogenous	mRNA	100	0.58	0.28	0.73	1.15	0.65	0.12	-0.11	0.71	0.73	0.39	0.44	-0.32	-1.31	-0.12	-0.79	0.17	-0.39	-0.24	0.35	0.05	0.14	0.36	0.27	-0.76	-0.45	-0.55	0.02	-0.76	-1.27	-0.65	-0.48	-1.45	-1.23	-0.56	-1.55	-0.63	-0.81	-0.58	-0.77	-1.51	-0.72	-0.47	1.03	-1.14
DDX58	DDX58	XM_005581558.1	Endogenous	mRNA	100	2.44	-0.56	-0.66	-1.1	1.27	-0.41	-0.37	-0.92	3.13	-0.33	-0.36	-0.61	-1.2	0.49	-0.15	0.06	1.1	-1.03	-0.88	0.73	0.04	-0.78	-0.13	-0.51	1.36	-0.47	-0.53	0.99	-0.15	0.38	-0.35	2.31	0.55	-0.9	-1.24	1.39	-0.24	-0.79	1.56	-0.87	-0.06	-0.49	-0.78	-0.16
DEFA1	DEFA1	NM_001032862.1	Endogenous	mRNA	90	-1.08	-1.49	-0.83	-0.85	-0.76	-1.09	-0.78	-1.56	-1.42	-0.83	-1.27	-0.86	0.36	0.2	0.51	2.42	0.91	-1.55	1.25	1.15	-0.08	-0.9	1.25	-0.35	-0.44	1.82	1.33	0.17	-0.69	2.92	1.41	0.09	-0.8	-1.07	-0.86	-0.53	-0.18	0.36	0.64	1.61	0.82	-0.28	0.2	-0.65
DEFB1	DEFB1	XM_005562538.1	Endogenous	mRNA	80	-0.86	-1.32	-1.15	-1.02	-0.99	-0.86	-0.99	-1.16	-0.35	-0.7	-0.33	-0.23	0.98	0.8	0.05	1.01	2.5	0.38	3.08	-0.8	-0.42	-0.16	0.42	0.55	1.45	1.01	-1.7	2.16	0.06	-1.6	2.43	-0.01	-0.77	-0.85	0.04	0.47	-0.13	-0.69	0.52	-1.03	0.02	-0.2	-0.6	-0.09
DOCK9	DOCK9	XM_005586152.1	Endogenous	mRNA	100	0.01	0.45	0.45	-0.51	-1.21	-0.37	-0.15	-0.29	0.23	1.05	1.24	0.2	-0.29	-0.23	0.32	-1.37	-1.33	-1.99	-3.77	-0.33	-0.56	-0.44	-1.54	-0.46	-1.07	-1.46	-0.04	0.31	1.77	1.37	0.3	1.03	1.75	0.64	1.18	-0.23	-0.64	-0.2	-0.77	1.01	1.06	0.91	-0.06	0.2
DPP4	DPP4	NM_001039190.1	Endogenous	mRNA	100	-2.44	-1.31	-1.76	-1.89	-0.87	-0.83	-0.65	-0.23	-0.01	0.45	0.51	-0.34	0.91	0.96	1.02	1.14	0.43	1.22	0.31	-0.66	-0.87	-0.32	1.68	0.92	0.7	0.91	1.64	0.87	1.31	1.28	0.53	-0.03	0.12	-0.77	0.32	0.5	0.58	0.66	0.2	1.18	0.69	1.12	-0.29	0.49
DUSP4	DUSP4	XM_005562972.1	Endogenous	mRNA	100	-0.43	0.41	0.04	-0.11	-0.51	-0.06	-0.09	0.12	0.82	1.31	1.08	0.63	-0.09	-0.42	-0.78	0.23	-0.73	-0.07	-2.35	0.41	0.65	0	-1.02	-0.3	-1.75	-0.96	-0.67	-0.35	0.16	-0.33	-0.72	-2.05	-1.44	-1.55	-0.47	-1.08	0.15	-0.45	-0.82	0.63	-0.03	-0.36	0.42	-0.82
EGR1	EGR1	XM_005557906.1	Endogenous	mRNA	100	0.63	2.01	0.08	0.88	1.19	1.71	1.6	0.92	-0.16	0.49	0.31	-0.55	-0.77	1.41	2.27	0.12	0.88	0.36	-0.19	1.37	-0.53	-1.09	1.37	0.34	1.62	-0.75	0.74	0.92	-0.23	0.48	-0.2	0.32	0.07	-0.81	-2.55	-0.92	-0.3	-0.86	0.01	-2.27	-0.56	-1.2	-1.11	-0.19
EGR2	EGR2	XM_005565755.1	Endogenous	mRNA	100	-0.62	-0.11	-0.55	-0.05	-0.4	0.29	0.56	-0.15	-0.09	0.45	0.31	-0.43	-0.87	0.12	0.19	0.33	-0.41	-0.35	-0.97	0.39	-0.65	-0.97	-0.19	0.35	-0.51	-0.86	-0.2	-0.45	-1.12	-0.49	-0.62	0.13	-0.15	-1.39	-1.15	-0.94	0.06	-0.21	-0.38	-1.28	-1.27	-0.69	-0.39	-0.77
EIF2A	EIF2A	XM_005546091.2	Endogenous	mRNA	100	-1.07	0.02	0.61	-0.27	-0.34	-0.65	0.15	0.81	-0.83	0	0.32	0.11	1.38	0.65	1.55	1.81	1.77	1.15	1.54	0.06	0.01	0.26	1.34	1.16	0.72	1.85	1.55	0.59	1.05	0.63	0.8	-1.36	-1.02	-0.65	-0.79	-0.63	-0.15	0.38	0.36	-0.85	0.91	0.42	0.13	0.8
EIF2AK2	EIF2AK2	XM_015433780.1	Endogenous	mRNA	100	2.06	-0.13	-0.36	-0.77	1.36	-0.62	-0.66	-0.4	2.43	0	0	-0.46	-1.08	0.27	-0.1	-0.21	1.13	-1.44	-1.41	0.51	0.11	-0.67	-0.61	-0.74	1.32	-0.97	-0.92	0.85	-1.07	-0.85	-0.75	2.05	0.58	-0.71	-0.84	1.87	0.16	-1.18	1.33	-0.84	-0.92	-0.66	-0.75	-0.57
ELK1	ELK1	XM_005593430.1	Endogenous	mRNA	100	0.49	0.7	1.27	1.25	1.16	0.7	0.86	1.89	0.96	0.86	0.24	0.85	-0.12	0.17	0.02	1.05	0.17	-0.09	0.23	0.56	0.11	-0.04	0.56	-0.94	-0.01	-1.2	0.77	-0.37	-1.05	-0.88	-0.94	-1.9	-1.6	-3.13	-1.25	0.35	0.33	-0.1	0.34	-1.07	0.45	-0.15	-0.14	-1.36
ENTPD1	ENTPD1	XM_002805770.1	Endogenous	mRNA	100	1.38	0.96	1.48	1.33	1.18	0.99	1.32	1.09	1.86	1.54	1.43	1.94	-1.13	-1.17	-0.96	-0.51	-0.21	-0.81	0.4	0.93	0.89	0.88	0.05	-0.46	-0.58	-0.28	-0.31	-0.22	-1.66	-0.25	-0.01	-0.99	-1.14	-1.85	-2.56	0.14	0.24	0.27	0.61	-1.23	-0.25	0	0.59	-0.18
EOMES	EOMES	XM_005545584.1	Endogenous	mRNA	100	1.97	2.44	1.57	1.83	-0.85	-0.31	-0.06	0.31	-0.46	-0.2	0.39	0.09	-0.93	-0.8	0.48	-0.62	-1.97	-1.83	-1.85	-0.66	-0.17	0.13	-0.63	-0.79	-0.96	0.67	0.13	-0.78	0.76	1.13	-0.16	0.63	0.74	1.84	0.91	0.44	-0.27	0.12	-0.18	-0.51	1.13	0.45	0.68	1.06
ETS1	ETS1	XM_005580142.1	Endogenous	mRNA	100	0.08	0.87	0.26	0.15	-1.34	-0.2	-0.11	0.32	-0.05	0.75	1.17	0.6	0.36	0.18	0.95	-0.03	-0.98	0.02	-2.19	-0.62	-0.34	-0.15	1.01	0.04	-0.26	0.3	1.12	0.06	1.15	0.6	-0.34	-0.07	0.75	0.92	0.72	0.69	0.65	1.06	-0.46	0.21	1.18	0.8	0.41	1.68
EWSR1	EWSR1	XM_005567685.1	Endogenous	mRNA	100	-0.6	0.53	-1.21	-0.5	-0.46	-1.24	-0.33	-0.89	-0.98	-0.68	-0.81	-1.17	0.92	-1.28	0.14	0.22	-0.65	-0.75	-1.56	-1.58	0.72	0.68	0.09	-0.24	-1.89	-1.17	0.06	-0.41	0.98	-1.34	-0.4	-0.2	3.18	0.16	0.29	0.37	0.44	-0.45	0.89	-0.31	0.68	0.15	0.66	0.98
F13A1	F13A1	XM_001096669.1	Endogenous	mRNA	100	-0.21	-0.81	-0.5	0.52	-0.5	0.25	-1.5	-1.39	-0.65	-1.12	-1.25	-0.03	-0.11	-0.63	-0.1	-0.42	1.23	-0.33	2.55	0.42	0.41	-0.16	-0.48	0.72	0.57	2.05	-0.74	1.51	0.12	0.04	3.2	0.97	-1.17	-1.27	-0.08	0.55	0.72	0.39	2.2	-0.23	0.78	0.79	-1.92	-0.48
FADD	FADD	XM_005576969.1	Endogenous	mRNA	100	1.72	1.28	2.44	1.41	0.57	0.14	-0.68	0.35	0.86	0.1	1.89	0	-0.08	-0.17	-0.68	-1.61	-1.54	-0.81	-1.49	-1.49	0.68	0.65	-0.43	-1.48	-0.56	-1.05	-1.32	-0.14	0.37	0.65	-1.48	-0.89	0.35	1.15	0.53	1.29	2.03	0.65	0.04	0.82	0.08	0.65	0.21	0.55
FAS	FAS	NM_001032933.1	Endogenous	mRNA	100	-0.16	-0.13	-0.32	-0.47	-0.91	-0.98	-0.76	-0.44	0.43	-0.33	-0.04	-0.73	-0.37	-0.7	-0.47	-1.25	-0.88	-1.13	-1.76	-0.72	-0.71	-0.83	-0.87	-1.1	-1.02	-0.52	-0.62	-0.5	-0.2	0.13	-0.89	0.87	0.58	1.14	-0.41	-0.12	-0.39	-0.66	-0.47	-0.79	0.04	-0.35	-0.28	0.1
FASLG	FASLG	NM_001032838.1	Endogenous	mRNA	100	0.37	0.01	-0.85	-0.69	-2.5	-1.62	-1.67	-1.56	-0.41	-0.83	-0.63	-0.83	0.14	0.4	0.31	0.33	-2	0.06	-1.22	-1.49	-1.07	-1.49	0.3	-0.67	-0.87	0.12	-0.05	-0.33	0.67	0.43	-0.13	1.65	1.44	2.72	1.54	0.97	1.08	0.43	0.28	-0.16	1.55	0.31	-1.03	1.24
FCAR	FCAR	NM_001039950.1	Endogenous	mRNA	100	0.36	-0.66	-0.35	-0.07	0.28	0.06	0.19	-0.2	-0.61	-0.91	-1.08	-0.35	-0.04	-1.34	-1.01	-0.71	1.09	0.22	1.8	0.94	-0.08	-0.35	-0.74	0.41	0.61	0.54	0.04	-0.35	-1.39	-0.74	0.29	-0.28	-2.13	-2.57	-2.2	0.2	-0.45	-0.59	0.9	0.26	-0.66	-0.78	-0.37	-1.41
FCER1A	FCER1A	XM_005541313.1	Endogenous	mRNA	100	-0.7	1.15	2.14	1.49	-1.47	0.88	1.05	0.18	-0.46	1.01	1.34	1.25	-1.48	-1.59	0.38	-0.16	0.56	0.74	1.62	0.91	0.34	1.27	1.72	-0.59	-1.56	0.31	0.71	-2.05	0.13	1.22	0.83	-0.61	-0.79	-0.05	0.47	-1.58	-0.24	0.27	-1.31	-0.99	-0.13	0.14	1.56	0.24
FCER1G	FCER1G	XM_005541196.1	Endogenous	mRNA	100	1.23	0.67	1.11	1.09	0.95	0.64	0.96	0.52	0.39	-0.17	-0.15	0.74	-0.35	-0.17	-0.13	0	1.66	-0.29	1.85	1.34	0.99	1.1	0.2	-0.04	0.75	-0.04	-0.47	0.55	-1.57	-0.62	0.69	0.15	-0.67	-1.57	-1.38	1.35	0.85	0.58	2	-0.76	-0.01	0.21	0.8	-0.26
FCGR1A	FCGR1A	NM_001284040.1	Endogenous	mRNA	100	1.14	-0.99	-1.09	0.09	0.28	-0.69	-1.05	-1.32	1.29	-1.3	-1.63	-0.34	0.6	1.56	-0.6	0.37	1.66	-0.34	1.7	0.27	-0.35	0.03	-0.58	0.25	1.6	0.54	-0.49	1.59	-1.94	-0.45	0.59	1.63	0.51	-1.31	-1.13	1.38	0.21	-0.59	1.94	-0.68	-0.21	0.15	-1.74	-0.53
FCGR2A	FCGR2A	XM_001118066.2	Endogenous	mRNA	100	1.69	-0.66	-0.42	0.03	0.51	-0.07	-0.58	-0.8	1.87	-0.73	-0.96	0.15	-1.19	0.16	-0.12	0.66	0.89	0.32	0.87	1.9	1.46	0.21	0.57	0.84	1.45	-0.27	0.85	1	-0.77	0.52	0.69	-0.39	-0.28	-2.18	-2.56	0.68	0.59	-0.44	1.82	-0.51	0.07	0.39	-0.05	-0.86
FCGR2B	FCGR2B	XM_005541161.1	Endogenous	mRNA	100	0.38	0.62	1.33	1.04	-0.89	-0.5	-0.25	-0.47	-0.59	-0.16	0.08	0.73	-1.67	-0.02	-0.14	-0.24	-0.07	-0.08	0.28	-0.36	-0.79	-0.98	0.08	-0.18	-0.29	-1.71	-0.56	-0.82	-1.13	-0.4	-0.56	-0.23	-0.74	-1.32	-1.56	0.44	0.18	-0.52	0.55	-1.3	-0.96	-0.53	-0.76	-0.71
FCGR3	FCGR3	NM_001283192.1	Endogenous	mRNA	100	2.39	1.82	1.66	1.78	1.48	1.12	1.42	1.31	1.2	0.31	0.41	0.75	-0.39	-0.61	-0.43	-0.53	-0.61	-1.32	-1.98	0.79	1.09	0.66	-0.32	-0.41	0.51	-0.71	-0.49	0.05	-1.2	-0.57	-1.16	-0.56	-0.08	-1.18	-1.06	0.73	0.37	0.3	0.68	-1.66	-0.35	-0.46	0.89	0.22
FCGRT	FCGRT	XM_001115276.2	Endogenous	mRNA	100	-0.4	0.28	1.42	0.88	0.75	1.07	2.06	0.6	0.55	0.76	0.76	1.57	-1.59	-0.35	0.2	0.3	-0.17	0.34	1.43	1.91	1.18	2.33	0.71	-1.21	-1.04	-0.5	-0.06	-1.29	-0.09	0.46	1.13	-0.31	-1.16	-1.67	-0.37	0.64	0.57	0.84	-1.71	-0.8	-0.77	-0.46	1.71	0.11
FEZ1	FEZ1	NM_001261621.2	Endogenous	mRNA	81.67	-0.18	-1.13	-0.96	-1.21	-1.58	-0.99	-1.16	-1.41	-1.66	-0.58	-1.16	-0.49	1.05	0.69	1.46	2.08	-0.74	1.25	1.29	0.22	-0.39	0.31	1.42	-0.2	-0.06	2.22	0	-0.41	0.02	2.52	1.04	0.17	-0.88	0.68	0.66	-0.14	0.01	-0.39	0.99	0.49	1.05	0.08	0.58	0.72
FKBP5	FKBP5	XM_005553215.1	Endogenous	mRNA	100	0.5	0.1	0.59	0.04	0.47	0.47	-0.26	0.53	0.36	0.2	0.74	-0.36	-0.08	-0.15	0.27	-0.59	0.92	-0.11	2.21	-0.21	-0.48	-0.68	-0.18	0.61	1.42	1.3	0.72	1.06	-0.02	0.43	1.63	0.62	-0.01	-0.35	-0.54	0.94	0.22	-0.14	0.59	0.61	-0.4	-0.13	-0.28	0.57
FLT3LG	FLT3LG	XM_005589911.1	Endogenous	mRNA	100	-1.52	-0.86	-0.68	-0.96	-0.21	-0.93	-0.23	0.14	0.09	0.5	0.56	-0.09	0.48	0.7	0.75	1.08	-0.75	0.08	-0.7	-0.65	-0.77	0.38	1.25	-0.2	0.07	0.29	1.16	0.41	1.34	0.91	-0.32	0.7	1.39	-0.23	0.87	0.82	0.67	0.94	0.4	1.03	1.19	1.61	0.23	1.07
FN1	FN1	XM_001083548.2	Endogenous	mRNA	100	-0.57	-0.4	-0.62	0	0.88	0.75	0.63	0.39	-1.06	-1.42	-1.06	-0.25	-0.17	-0.84	0.44	0.23	1.4	-0.14	2.1	1.37	1.96	1.45	0.31	-0.43	-0.09	0.38	-1.06	-0.69	-2.32	-1.42	1.22	0.61	-1.61	-1.16	-1.05	0.07	-0.28	-0.65	0.69	-1.1	-1.71	-0.61	0.77	-1.44
FOS	FOS	NM_001098399.1	Endogenous	mRNA	100	-2.95	-2.18	-1.05	0.39	0.21	0.95	-0.24	0.32	-0.32	0.26	0.23	-0.89	0.6	1.34	1.58	1.71	1.5	0.8	2.1	-0.35	-0.45	-0.39	1.45	0.78	0.47	0.56	1.06	0.49	-0.13	0.39	1.21	0.21	-0.87	-0.55	-1.17	-0.41	0.62	0.24	1.33	-0.97	0.83	0.35	0.51	-0.08
FOXJ1	FOXJ1	XM_005585050.1	Endogenous	mRNA	83.33	-1.25	-1.92	-1.69	-1.49	-1.89	-1.03	-1.45	-1.06	-1.31	-1.2	-1.44	-1.33	1.08	0.55	0.24	-1.85	0.62	0.38	1.41	0.18	-0.61	-0.52	1.66	0.3	0.07	0.77	0.79	-0.24	-1.39	1.62	1.75	0.75	0.23	0.65	0.07	-0.34	-1.25	-0.29	0.64	0.57	0.39	-0.29	-0.16	0.14
FOXP3	FOXP3	NM_001032918.1	Endogenous	mRNA	98.33	-0.85	0.58	0.74	-0.18	-0.5	0.6	-0.18	0.26	0.75	1.19	-0.33	0.16	0.29	1.27	0.66	1.31	0.29	0.73	0.14	-0.2	0.96	0.19	0.61	-0.3	-0.67	-4.05	0.79	0.69	0.23	2.14	0.11	-1.03	-0.38	-1.82	-1.23	0.65	0.79	1.03	0.25	0.98	-0.39	1.15	0.82	0.01
FPR2	FPR2	XM_005590140.1	Endogenous	mRNA	95	-0.01	-1.03	-0.79	-0.97	-0.12	-0.64	0.14	-0.73	-1.04	-1.63	-1.01	-1.35	-0.35	-0.01	-1.24	-2.03	1.69	0.05	1.49	0.99	-0.45	-0.4	-1.08	-0.73	1.3	0.15	-0.6	1.23	-0.65	-2.33	1.14	0.88	-0.86	0.52	-1.24	1.6	1.4	0.19	1.89	1.44	-0.42	0.32	-0.65	-0.69
FXYD2	FXYD2	XM_005579768.1	Endogenous	mRNA	70	-0.18	-1.16	-0.5	0.42	-0.04	-0.53	-0.63	-0.09	-0.57	-0.31	0.2	0.34	0.52	1.04	-1.1	2.58	1.39	1.74	0.93	-1.14	-0.45	0.16	-1.43	-0.4	0.85	1.37	-1.68	-0.84	0.35	2.84	-1.25	0.51	-0.15	-0.52	-0.44	0.89	-0.24	0.63	0.53	1.55	1.74	1.11	-0.01	0.05
FYN	FYN	XM_005551607.1	Endogenous	mRNA	100	0.18	0.76	0.24	0.24	-0.62	-0.39	-0.48	0.12	0.13	0.79	0.91	0.15	0.29	0.24	0.86	0.65	-0.59	-0.17	-0.87	-1.11	-0.71	-0.59	0.51	-0.1	-0.4	0.53	0.55	-0.33	0.67	0.55	-0.3	0.46	1.16	0.95	1.35	0.8	1.04	1.28	0.5	0.85	1.28	1.15	-0.3	1.59
GATA3	GATA3	XM_005564600.1	Endogenous	mRNA	100	-0.37	0.97	0.62	-0.39	-1.71	-1.06	0.08	-0.32	0.39	0.53	1.09	0.22	-0.58	-0.43	0.24	-0.3	-0.8	0.2	-2.49	-0.8	-0.64	-0.23	0.48	-0.51	-1.02	-1.03	0.36	-0.27	1.51	1.54	-0.73	0.53	1.13	0.82	0.8	0.83	0.28	1.16	-0.21	0.74	1.88	1.5	0.78	0.83
GBP1	GBP1	XM_005542801.1	Endogenous	mRNA	100	2.09	-0.66	-0.5	-0.71	0.85	-0.32	-0.34	-0.39	2.57	0.25	-0.1	-0.32	-0.97	2.05	-0.07	-0.95	-0.19	-1	-1.61	1.35	0.51	-0.6	-0.26	0.38	0.92	-1.27	-0.69	1.06	-0.93	-0.72	-1.26	1.43	0.87	-1.04	-1.4	0.97	0.44	-0.95	0.97	-1.36	-0.7	-0.55	-0.31	-0.58
GFI1	GFI1	XM_005542722.1	Endogenous	mRNA	100	1.03	1.34	0.92	0.82	-1	-0.73	-0.65	-0.75	-0.67	0.39	0.6	0.12	-0.54	-0.28	-0.29	-1	-1.75	-0.38	-1.5	-1.22	-0.46	-0.32	0.11	-0.84	-0.93	0.86	-0.75	-0.61	0.21	0.54	-1.95	1.29	2.77	2.94	1.79	0.28	0.45	0.56	-0.8	0.44	1.61	0.35	0.47	1.18
GNAQ	GNAQ	XM_005581977.1	Endogenous	mRNA	100	0.59	1.01	1.08	1.29	1.96	0.89	0.49	0.59	1.02	0.91	0.87	0.83	-1.1	-0.73	-0.11	0.07	1.4	-0.36	1.78	1.51	1.59	1.7	0.14	-0.64	-0.06	-0.14	-0.23	-0.29	-1.63	-1.7	1.05	-0.82	-1.86	-2.67	-1.36	-0.22	-0.35	-0.43	-0.18	-0.51	-0.98	-0.22	1.17	-2.07
GNAS	GNAS	XM_005569452.1	Endogenous	mRNA	100	0.68	0.92	1.24	1.3	0.9	1.29	1.26	0.93	0.88	1.67	1.96	1.42	0.41	-0.29	0.31	1.11	-1.77	0.02	-0.32	-0.16	-0.48	0.46	-0.04	-0.45	-1.1	0.06	-0.23	-1.14	0.01	-0.72	-0.04	-0.4	-0.12	0.41	1.4	0.36	0.61	0.55	0.21	1.1	1.3	0.62	0.87	-0.07
GNB1	GNB1	XM_005545044.1	Endogenous	mRNA	100	1.69	1.64	1.82	1.54	0.63	1.13	0.61	0.5	1.31	0.75	1.34	1.53	-0.74	-0.75	-0.13	-0.22	0.41	-1.38	0.78	1.33	1.58	1.05	-0.19	-0.88	0.12	-0.43	-0.55	-0.8	-0.66	-0.72	-0.18	-0.15	0.12	-0.36	0.2	0.84	0.48	0.55	0.78	-1.45	0.36	0.3	1.31	0.39
GNLY	GNLY	XM_005575397.1	Endogenous	mRNA	98.33	0.69	0.67	0.52	0.43	0.63	0.63	0.7	0.79	0.87	0.83	1.06	0.87	-0.79	-0.99	-0.67	-0.55	-1.02	-0.44	-1.06	0.84	1.35	1.31	-0.83	-0.61	-1.43	-1.01	-1.27	-1.52	-0.88	-0.61	-1.95	-0.5	-0.62	-0.54	-0.33	-0.79	-0.99	-0.84	-0.98	-0.72	-0.5	-0.75	1.36	-0.91
GP1BB	GP1BB	XM_015149714.1	Endogenous	mRNA	100	-1.54	-2.33	-1.45	-0.34	1	2.14	0.79	0.53	-0.6	-0.71	-0.7	-1.07	-0.36	-0.07	-0.15	-0.31	1.25	1.16	2.4	-0.52	-0.89	-1.31	-0.77	0.93	0.9	1.85	-1.26	1.09	0.27	0.3	1.77	1.15	-0.59	-0.33	0.95	-0.89	-1.41	-0.97	0.92	-0.43	0.64	0	-1.62	-1.76
GPI	GPI	XM_005588784.2	Endogenous	mRNA	100	-0.14	0.4	0.96	0.87	0.93	0.79	1.15	0.78	0.24	0.77	0.97	1.26	-0.02	-0.63	0.34	-0.27	-0.61	-0.33	0.25	0.16	0.09	0.96	0.12	-0.67	-1.22	-0.46	-0.27	-0.47	0.87	0.94	0.33	0.07	1.15	0.81	1.61	0.41	0.87	1.16	0.59	0.76	1.17	0.85	0.75	0.94
GPR183	GPR183	XM_005586155.1	Endogenous	mRNA	100	-0.86	-0.8	0.03	-0.27	-0.56	-0.39	0.29	-0.15	-0.48	0.19	0.26	-0.23	-0.17	-0.1	-0.02	0.33	-0.95	0.05	-0.76	0.22	-0.24	-0.25	0.01	-0.37	-0.77	-0.36	0.13	-0.51	0.04	-0.01	-0.79	-1.33	-1.69	-1.39	-1.72	-1.01	-0.3	-0.82	-1	-0.32	0.55	-0.34	0	-0.73
GRB2	GRB2	XM_001095326.2	Endogenous	mRNA	100	1.4	0.59	1.06	0.73	0.2	0.37	0.67	0.31	0.61	-0.17	0.08	0.68	-0.26	0.77	0.72	1.28	1.15	-0.6	0.99	1.61	1.51	0.84	0.56	0.36	0.88	0.76	0.23	0.06	-0.39	-0.39	-0.16	-0.09	-0.84	-0.76	-0.75	1.13	1.53	0.48	1.13	-1.11	-0.14	-0.19	1.02	0.12
GTF3C1	GTF3C1	XM_005591522.1	Endogenous	mRNA	100	1.48	2	1.65	1.66	1.9	0.76	0.66	0.58	0.77	1.02	1.05	1.23	-1.37	-1.02	0.07	1.19	-1.13	-0.46	0.31	0.36	-1.2	-0.37	0.24	-0.89	-2.14	-0.17	-0.66	-1.47	-1.11	1.26	0	-0.21	0.5	-0.06	0.15	0.84	0.29	-0.01	0.24	0.58	-0.49	0.64	0.7	0.3
GZMA	GZMA	XM_001097639.2	Endogenous	mRNA	100	2.1	2.55	1.91	1.7	-0.34	0.26	-0.04	0.06	-0.13	0.6	0.76	0.23	0.22	-1.02	-0.66	-1.63	-1.17	1.22	-1.35	-0.37	0.89	0.2	-0.32	0.58	-2.06	-0.82	-1.12	-0.34	0.38	-0.47	-1.27	0.41	0.95	1.03	0.67	-0.34	0	-0.03	-0.67	-0.92	0.15	-0.52	0.85	0.29
GZMB	GZMB	XM_005560998.1	Endogenous	mRNA	100	2.47	2.16	1.65	1.59	-0.4	-0.29	-0.2	0.17	0.29	-0.05	0.74	0.19	-0.34	-0.3	0.03	-0.52	-2.35	-0.61	-2.23	-0.6	0.78	0.79	-0.17	-1.12	-2.35	-0.46	-0.92	-1.25	-0.12	-0.14	-0.88	0.46	1.17	1.75	1.37	0.24	0.54	0.55	-0.71	-0.83	0.72	-0.22	1.05	1.14
GZMH	GZMH	XM_005560994.1	Endogenous	mRNA	100	1.66	1.55	1.13	1.11	-1.98	-1.49	-1.82	-1.14	-0.75	-1.09	-0.35	-0.72	0.01	-0.12	0.28	-0.12	-2.03	-0.66	-1.96	-1.24	0.08	0.06	-0.1	-0.75	-1.67	0.02	-0.41	-0.76	0.41	0.33	-0.59	1.02	1.73	1.98	1.86	1.17	1.01	1.15	0.08	-0.01	1.24	0.49	0.42	1.65
GZMK	GZMK	XM_005556895.1	Endogenous	mRNA	100	-1.01	-0.51	-0.46	-0.74	-0.73	-0.33	-0.18	-0.11	-0.57	-0.14	0.37	-0.04	0.24	0.11	0.35	0.1	-0.83	0.24	-0.74	-0.9	-1	-0.65	0.2	0.32	-0.48	0.68	0.41	-0.17	1.14	0.99	0.32	1.08	1.48	1.81	1.74	1.07	1.16	1.25	0.69	0.97	1.48	1.13	-0.61	1.61
GZMM	GZMM	XM_005595770.1	Endogenous	mRNA	100	-1.93	-1.71	-1.74	-1.93	-1.07	-0.35	-0.52	-0.15	0.2	0.33	0.93	0.7	-0.62	-0.67	-0.22	-0.09	-1.75	-1.51	-1.87	-1.17	-0.74	0.08	0.23	-0.25	-0.65	0.84	0.06	-0.05	1.58	1.84	0.45	0.49	1.3	0.98	1.39	1.04	0.65	1.23	-0.24	0.93	1.39	1.08	0.51	0.82
HAVCR2	HAVCR2	XM_005558381.1	Endogenous	mRNA	100	-1.28	-1.22	-1.43	-0.9	-1.3	-1.26	-1.74	-1.33	-0.57	-0.5	-0.66	-1.4	0.07	0.99	0.22	0.86	0.23	0.07	0.47	-0.29	-1	-1.27	0.24	0.89	0.4	0.36	0.21	0.11	0.34	1.16	0.24	-0.32	-1.01	-1.14	-1.07	-0.32	0.12	-0.56	0.43	0.84	-0.57	-0.58	-1.22	-0.82
HDAC4	HDAC4	XM_005574802.1	Endogenous	mRNA	100	-1.18	-1.59	-1.84	-0.78	1.05	-1.05	0.08	-0.57	-1.05	-1.32	-1.33	-1.77	-0.14	1.12	0.61	1.14	1.33	-0.34	1.29	0.48	-0.59	1.37	0.16	-0.18	0.53	0.84	0.17	1.14	0.58	0.84	1.59	0.79	1.01	-0.92	-0.43	0.96	0.82	0.36	0.99	0.92	0.32	0.23	-0.41	-0.27
HFE	HFE	XM_005553872.1	Endogenous	mRNA	91.67	1.14	1.64	1.56	1.77	1.41	1.36	1.27	1.03	1.14	1.28	0.68	1.74	-0.5	-1.01	-0.93	0.25	-0.42	0.27	0.36	1.68	1.46	1.24	-0.28	-1.46	-1	-2.14	-0.23	-1.62	-1.16	-2.11	-0.09	-0.34	-0.85	-0.81	-1.34	-0.59	-0.84	-0.23	-0.43	-1.56	0.19	-0.34	1	-0.48
HIF1A	HIF1A	XM_005561440.1	Endogenous	mRNA	100	-0.06	-0.32	-0.58	0.27	1.34	0.18	-0.52	0.2	-0.39	-0.61	-0.83	0.19	-0.28	-0.58	-0.38	0.94	1.08	0.36	1.32	-0.05	-0.58	-0.45	0.27	0.27	-0.5	-0.51	-0.19	-0.49	-1.39	-0.37	0.45	-1.13	-1.97	-1.57	-2.27	0.02	-0.23	-0.23	0.69	-1.5	-0.72	0.19	-0.91	-1.61
HLA-A	HLA-A	NM_001171838.1	Endogenous	mRNA	100	1.77	1.47	1.56	1.58	0.43	0.12	0.23	0.28	1.31	1.05	1.13	0.97	0.22	0.47	0.37	0.55	-0.42	-0.73	-0.71	0.29	0.42	0.59	-0.43	-1.36	-1.04	-1.39	-1.2	-0.57	-0.61	-0.57	-0.84	0.63	0.91	0.62	0.78	-0.6	-0.57	-0.6	-2.05	-2.57	-2.16	-2.02	0.67	-0.57
HLA-B	HLA-B	NM_001114964.1	Endogenous	mRNA	100	1.36	0.84	1.1	0.97	0.57	-0.03	0.22	0.2	0.62	0.02	0.21	-0.05	-0.13	0.4	0.26	0.61	-2.93	-3.12	-3.22	0.49	0.42	0.81	-2.43	0.67	1.05	0.8	1.05	0.45	0.45	0.76	0	-0.41	0	-0.58	-0.12	0.75	0.62	0.58	0.73	0.21	0.81	0.59	0.71	0.36
HLA-C	HLA-C	NM_001048245.1	Endogenous	mRNA	93.33	1.35	1.26	1.31	1.24	1.58	1.4	1.5	1.55	1.31	1.27	1.33	1.18	-1.39	-1.3	-1.67	-1.66	-0.4	-0.59	-0.39	0.81	0.84	0.97	-0.31	-1.54	-1.42	-0.9	-1.14	-1.35	-1.08	-0.78	-0.91	0.06	0.15	0.06	0.2	-0.59	-0.58	-0.85	-0.06	-0.22	0.02	-0.02	1.01	-0.65
HLA-DMA	HLA-DMA	XM_005553355.1	Endogenous	mRNA	100	-1.48	-0.26	1.31	-0.03	-0.48	0.44	0.5	-0.14	0.23	0.19	0.18	0.69	-0.99	1.54	0.97	1.33	1.38	0.08	1.29	0.79	0.43	0.05	0.68	1.14	1.03	-0.13	0.88	-0.03	-1.32	0.67	0.38	-0.59	-0.88	-2.42	-2.93	0.18	1.3	0.68	0.92	-1.6	-0.59	0.23	0.57	-1.07
HLA-DMB	HLA-DMB	XM_002803688.1	Endogenous	mRNA	100	-2.76	-1.59	-0.16	-1.47	-2	-1.16	-0.65	-2.09	-0.72	-0.61	-0.49	-0.07	-1.23	0.95	0.51	0.73	1.07	0.57	1.64	1.19	0.73	0.89	1.3	0.4	0.59	-0.34	0.17	-0.45	-1.63	-0.41	-0.26	-0.14	-0.39	-0.61	-1.3	0.52	1.03	0.6	0.95	-1.06	-0.15	0.53	1.23	-0.36
HLA-DOB	HLA-DOB	XM_005553370.1	Endogenous	mRNA	100	-0.27	0.24	1.29	0.24	0.67	1.32	1.95	1.4	-0.03	1.02	1.35	0.21	-0.22	-1.15	0.4	0.59	-1.8	-0.26	-0.91	0.72	-0.54	0.48	-0.28	0.09	-0.62	1.35	0.68	-0.07	0.15	0.41	-0.27	-1.5	-1.84	-2.35	-2.01	-0.85	-0.74	-0.76	-1.17	-0.74	-1.23	-1.61	0.73	-0.24
HLA-DPA1	HLA-DPA1	NM_001048247.1	Endogenous	mRNA	100	-1.48	-0.27	1.58	-0.02	-0.26	1.31	1.4	0.35	-0.09	0.23	0.31	0.32	-2.67	-0.68	-0.32	-0.62	0.23	-0.59	0.68	0.64	0.46	0.53	0.8	1.37	1.62	0.67	0.86	-0.16	-0.64	0.8	0.57	0.6	0.74	-0.64	-0.65	-0.93	-0.15	-1.13	-0.09	-3.31	-1.46	-1.1	1.53	-1.9
HLA-DPB1	HLA-DPB1	XM_005553343.1	Endogenous	mRNA	100	0.04	1.42	2.92	1.7	-0.04	1.13	1.39	0.72	0.97	1.62	1.77	1.76	-1.87	-0.27	0.05	-0.33	-0.24	-0.15	0.91	-0.38	-0.78	-0.08	0.75	-0.23	-0.55	-0.66	-0.18	-1.09	-0.99	0.14	-0.1	-0.59	-0.36	-1.25	-1.36	-0.62	0.32	0.07	0.2	-1.58	-0.29	-0.08	0.59	-0.75
HLA-DQA1	HLA-DQA1	NM_001285343.1	Endogenous	mRNA	100	-2.77	-0.76	1.18	-0.91	-2.31	-0.09	0.68	-0.42	-0.91	0.11	0.42	-0.48	-1.23	0.19	0.48	0.06	-0.28	0.14	0.62	-0.93	-1.83	-0.88	1.18	0.66	-0.28	0.52	0.93	-2.41	-1.05	-0.36	-1.4	0.1	0.94	0.48	0.2	-0.73	0.79	0.67	1.13	0.03	1.49	1.27	0.19	0.48
HLA-DQB1	HLA-DQB1	NM_001283172.1	Endogenous	mRNA	100	-1.22	-0.01	1.7	0.31	-2.06	0.02	0.34	-0.81	0.27	0.52	0.64	0.39	-0.57	1.16	1.39	0.92	1.08	0.59	1.17	1.53	0.82	0.96	1.55	-2.05	-2.19	-1.31	-1.74	-1.41	-1.43	0.04	-0.44	0.21	0.49	-0.07	-0.2	-0.29	0.86	0.85	1.46	-0.56	0.61	0.94	1.86	0.47
HLA-DRA	HLA-DRA	NM_001134298.1	Endogenous	mRNA	100	-1.65	-0.82	0.8	-0.55	-1.39	0.07	0.22	-0.71	-0.58	-0.59	-0.48	-0.35	-1.24	0.45	0.33	0.48	0.39	-0.04	1.06	0.95	0.46	0.25	0.97	0.33	0.43	-0.45	0.06	-0.5	-1.22	-0.1	-0.13	-0.66	-0.86	-1.59	-2.03	-0.16	0.57	0.01	0.52	-1.89	-0.7	-0.24	0.99	-0.78
HLA-DRB1	HLA-DRB1	NM_001284641.1	Endogenous	mRNA	100	-0.56	0.41	2.17	1.12	0.46	1.41	1.75	0.97	0.47	0.59	0.63	0.86	-1.95	-0.1	0.06	-0.12	-0.21	-0.87	0.71	0.49	-0.09	0.29	0.74	0.57	0.68	0.09	0.54	-0.74	-1.38	0.44	0.24	-1.22	-1.31	-2.25	-2.33	-0.41	0.64	0.19	0.76	-2.35	-0.56	-0.08	0.53	-0.93
HMGB1	HMGB1	NM_001283356.1	Endogenous	mRNA	100	0.2	1.09	0.42	-0.34	-2.32	-0.71	-1.17	-0.69	-0.08	0.7	0.27	-0.49	1.72	1.66	0.34	1.1	-0.36	0.42	-1.09	-1.46	-0.68	-1.44	0.37	0.64	-0.62	-0.71	-0.04	0.47	0.96	0.43	-0.33	0.37	0.18	0.46	0.83	0.4	1.12	0.62	0.11	2.8	0.85	0.35	-0.51	1.05
HMGB2	HMGB2	XM_005556312.1	Endogenous	mRNA	100	1.03	2.49	1.17	1.3	1.11	1.27	0.62	1.29	0.88	2.14	1.43	0.43	1.64	-0.63	-0.78	-2.09	1.01	0.59	0.15	-0.91	0.16	-0.07	-0.46	0.67	-1.01	-0.35	-1.27	0.87	0.57	0.54	0.19	-1.09	0.06	-0.75	-1.26	-1.72	-0.72	-1.47	0.21	0.82	-0.11	-0.56	-0.31	-0.95
HMGN1	HMGN1	XM_005548677.1	Endogenous	mRNA	85	1.06	1.2	1.18	1.09	0.87	0.94	1.06	1.1	1.12	1.25	1.27	1.13	-0.93	-0.79	-0.99	-0.47	-0.73	-0.6	-0.55	0.83	0.9	0.9	-0.73	-1.36	-1.07	-1.37	-1.4	-1.18	-1.06	-0.38	-0.51	-1.05	-1.07	-0.95	-1.07	-1	-0.91	-0.89	-1.04	-0.7	-0.47	-0.77	0.97	-0.75
HRAS	HRAS	XM_005576732.1	Endogenous	mRNA	100	-0.56	-0.79	-0.49	-1.12	-0.41	-1.89	-1.25	-0.86	-0.48	-0.48	-1.53	-1.18	0.35	-0.15	-0.12	0.53	-1.23	0.33	-1.55	-0.21	0.15	0.39	0.89	0.07	-0.05	-1.48	1.28	0.4	0.97	1.24	-0.47	0.69	2.01	1.73	2.59	0.93	0.65	1.19	1.2	0.03	1.96	0.71	0.07	1.75
HSH2D	HSH2D	XM_005588318.1	Endogenous	mRNA	100	2.01	0.5	0.91	0.36	1.74	0.29	0.88	0.72	2.33	0.73	1.01	0.12	-1.59	-0.82	-0.8	0.04	0.26	-0.87	-0.62	0.64	0.32	0.28	-1.13	-1.61	-1.19	-0.27	-0.17	-1.61	-1.48	-1.08	-1.34	2.49	0.91	0.11	-0.42	1.66	-0.24	-0.38	1.86	0.34	0.28	-0.47	0.6	0.02
HSPB1	HSPB1	NM_001260949.2	Endogenous	mRNA	93.33	-0.81	-1.49	-1.39	-1.3	-1.16	-1.1	-0.93	-0.57	-0.48	-0.78	-0.85	-1.03	-0.37	-0.01	0.22	0.19	1.42	1.43	1.22	-1.16	-1.33	-0.94	0.77	0.47	0.78	0.61	0.44	-0.29	0.09	0.2	-0.23	0.88	0.53	-0.26	0.23	0.78	0.71	0.53	1.45	0.76	1.07	1.12	-1.42	0.58
HSPB2	HSPB2	XM_005579610.1	Endogenous	mRNA	75	-0.14	0.01	0.06	1.36	0.5	0.19	1.03	0.43	0.51	0.69	1.28	0.69	-0.7	0.14	0.48	1.64	-0.45	-1.19	0.69	-0.11	-0.42	-1.05	1.43	-1.12	-0.33	2.45	1.43	-0.31	-0.87	2.31	1.16	-0.53	-0.18	-0.72	-0.63	-0.17	-0.4	0.71	-0.51	0.95	-0.89	0.98	-0.32	-0.07
ICAM1	ICAM1	NM_001047135.1	Endogenous	mRNA	100	-1.09	-1.62	-1.53	-0.71	-0.66	-1.3	-0.96	-1.08	-1.06	-1.9	-1.87	-1.56	0.09	1.76	0.49	2.19	1.76	1.13	1.04	-1.06	-0.97	-0.5	0.99	1.81	0.76	0.01	0.83	0.34	-1.25	0.16	-0.14	-0.48	0.62	0.15	0.82	0.57	1.63	1.9	0.26	0.96	0.21	1.05	-1.1	-0.11
ICAM2	ICAM2	NM_001195389.1	Endogenous	mRNA	100	0.3	0.65	0.28	0.3	0.49	-0.44	0.69	1.04	0.32	0.7	1.21	0.55	-0.45	-0.61	-0.2	0.08	-1.91	-0.4	-2.61	-0.33	-0.27	0.4	0.47	-1.97	-1.15	-0.68	-0.01	-0.9	1.02	0.04	-1.43	0.97	1.49	1.3	0.69	0.73	0.48	1.13	-0.06	1.26	1.78	1.69	0.72	1.41
ICAM3	ICAM3	NM_001195749.1	Endogenous	mRNA	100	-1.5	-1.4	-0.73	0.25	2.36	-0.31	0.25	0.21	-1.52	-1.25	-1.09	0.75	-0.77	-0.37	-0.27	0.3	1.42	-0.29	1.87	1.99	1.63	3	-0.08	-0.91	-0.36	0.09	-1.42	0.21	-1.12	-0.56	0.93	-0.14	-0.62	-1.09	-0.76	1.23	0.92	-0.01	1.38	-0.5	-0.51	-0.08	1.63	-0.77
ICOS	ICOS	XM_005574018.1	Endogenous	mRNA	100	-0.33	-0.02	-0.03	-0.24	-0.37	-0.17	0.08	-0.39	0.67	0.99	0.73	0.35	-0.28	-0.42	-0.74	0.01	-0.77	-0.13	-1.63	-0.13	-0.12	-0.36	-0.74	-0.41	-1.48	-0.83	-0.98	-0.59	-0.53	-0.68	-1.07	-1.13	-1.03	-1.01	-1.13	-0.51	0.17	-0.53	-0.73	0.87	-0.44	-0.28	-0.6	-0.76
ICOSLG	ICOSLG	XM_002803112.1	Endogenous	mRNA	100	-1.55	-0.8	-0.4	-0.76	-1.22	-1.78	-0.43	-0.99	-0.4	-0.37	-0.39	-0.52	-0.94	0.2	-0.06	0.2	-1.75	0.86	-0.49	0.36	-0.91	-0.19	0.03	-0.26	-1.3	-1.1	0.11	-0.64	0.74	0.93	-0.54	-0.77	-0.85	-1.09	-0.58	-0.09	0.06	0.37	-0.8	-0.06	-0.05	-0.02	-0.05	-0.35
IDO1	IDO1	NM_001077483.1	Endogenous	mRNA	100	0.84	-1.35	-1.05	-0.75	0.55	0.04	0.3	0.31	1.23	-0.01	-0.11	-0.01	-0.72	0.44	-0.82	-0.67	-1.01	-1.36	-1.87	0.55	0.4	-0.3	-0.92	-0.1	0.36	-0.5	-0.58	0.41	-1.52	-0.54	-1.66	-0.13	0.34	-1.24	-1.63	0.53	0.38	-0.23	0.82	-1.09	-0.19	-0.51	0.07	-0.39
IFI16	IFI16	XM_005541319.1	Endogenous	mRNA	100	1.76	0.11	0.03	-0.19	1.33	-0.01	0.11	0.42	2.22	0.24	0.55	0.32	-0.49	0.13	0.22	-1.39	0.81	-0.61	-1.74	-0.03	0.06	-0.97	-0.07	-0.23	1.3	-0.76	-0.14	1.03	0.52	-0.54	-0.84	2.23	0.83	0.58	-1.09	2.06	0.79	-0.13	2.08	0.02	0.67	-0.72	-0.68	0.75
IFI35	IFI35	XM_001112861.2	Endogenous	mRNA	100	1.46	-0.29	-0.08	0.37	1.12	-0.27	0.19	0.2	1.77	-0.39	0.09	-0.14	-0.92	0.74	0.24	0.28	1.29	-0.78	0.12	0.45	0.22	0.28	-0.19	-0.42	1.16	0.06	-1.3	0.9	-1.24	-0.16	-0.14	2.25	1.03	-1	-1.19	2.24	0.81	-0.04	2.49	-0.84	0.13	0.09	0	-0.23
IFI44	IFI44	XM_005542938.1	Endogenous	mRNA	100	1.85	0.23	0.27	-0.16	1.49	0.18	0.09	-0.01	1.95	0.44	0.25	0.02	-1.52	0.46	-0.62	-0.58	0.9	-1.43	-1.84	0.62	0.51	-0.77	-1.29	-0.78	1.14	-1.12	-1.25	0.84	-0.93	-0.46	-1.46	2.12	1.25	-0.75	-1	1.94	0.65	-0.84	1.91	-0.72	-0.6	-0.64	-0.42	-0.62
IFIH1	IFIH1	NM_001047123.1	Endogenous	mRNA	100	1.55	-0.3	-0.72	-0.54	0.91	-0.6	-0.76	-0.82	1.99	-0.36	-0.5	-0.35	-0.53	0.53	0.11	-0.51	1.25	-0.39	-0.47	-0.04	-0.24	-1.07	0.42	-0.02	1.56	-0.15	-0.05	1.45	-0.21	-0.71	-0.39	3.22	1.32	-0.71	-1.49	2.24	0.4	-0.82	2.41	-0.63	-0.32	-0.36	-0.59	-0.54
IFIT1	IFIT1	NM_001287726.1	Endogenous	mRNA	98.33	2.46	-0.13	-0.29	-0.88	1.23	-0.57	-0.39	-0.36	2.57	0.5	0.24	0.11	-0.9	0.74	-0.42	0.05	1.17	-0.93	-0.85	0.8	0.32	-1.13	-0.66	-0.6	1.33	-2.36	-0.46	1.25	-0.95	-0.56	-0.77	2.14	0.72	-0.28	-0.84	1.67	0.21	-0.94	1.87	0.11	-0.65	-0.59	-0.99	-0.47
IFIT2	IFIT2	XM_001086302.2	Endogenous	mRNA	100	2.09	-0.6	-0.62	-1.12	0.78	-1.09	-0.91	-0.76	3.02	-0.38	-0.19	-0.53	-0.38	1.41	0.22	0.17	0.39	-1.05	-1.34	0.62	-0.53	-1.54	-0.24	-0.8	0.66	-0.76	-0.39	0.79	-0.18	-0.07	-0.96	2.21	0.67	0.16	-0.35	0.97	-0.47	-0.47	1.77	-0.72	0.2	0.13	-1.03	0.13
IFIT3	IFIT3	XM_005565907.1	Endogenous	mRNA	100	2.46	-0.07	-0.21	-0.42	1.28	-0.4	0.03	-0.08	2.55	0.07	0.11	-0.13	-1.06	0.66	-0.6	-0.06	0.82	-1.4	-1.69	0.85	0.28	-1.12	-0.51	-0.63	1.28	-1.22	-0.74	0.87	-0.64	-0.61	-0.98	1.97	0.53	-0.37	-1.4	1.49	-0.15	-1.1	1.37	-0.81	-1.18	-0.85	-1	-0.6
IFITM1	IFITM1	XM_005576718.1	Endogenous	mRNA	100	1.35	0.76	0.45	0.15	-0.81	-0.63	-0.1	0.11	1.5	1.02	1.15	0.49	0.2	0.53	0.37	0.15	-0.76	-0.3	-2.03	-0.88	-0.79	-0.07	0.43	-0.24	0.71	-0.11	0.49	0.55	0.67	0.29	-0.67	1.48	0.94	0.36	0.65	1.62	0.63	0.53	0.88	0.46	0.99	0.9	-0.16	0.79
IFNA2	IFNA2	NM_001135794.1	Endogenous	mRNA	95	0.51	-0.84	-1.03	0.73	-0.71	-0.64	-0.45	-0.77	-0.86	-0.39	-0.05	0.86	0.12	0.76	0.22	1.84	0.84	0.78	1.63	0.01	0.06	-0.29	1.21	-1.15	0.21	1.46	1.3	-0.35	-1.15	2.3	0.47	-1.09	-0.71	-0.52	-0.66	-0.26	-0.07	0.62	0.38	1.6	1.06	-0.43	-0.05	-0.19
IFNAR1	IFNAR1	XM_001092098.1	Endogenous	mRNA	100	1.12	1.13	1.44	1.37	2.27	1.93	2.53	1.51	0.95	1.27	1.13	1.19	-0.8	-0.42	-0.7	-0.39	-0.74	-0.73	0.51	1.88	1.71	1.21	-0.36	-1.23	-0.82	-0.76	-1	-0.89	-0.97	-0.69	-0.61	-1.11	-0.6	-0.62	-0.44	-0.36	-0.97	-0.71	0.04	0	-0.27	-0.27	1.34	-0.93
IFNAR2	IFNAR2	XM_001092342.2	Endogenous	mRNA	100	-0.54	-1.02	-1.31	-0.92	-0.81	-1.07	-0.5	-0.92	-0.66	-1.33	-1.37	-0.95	-1.02	-0.31	-0.4	-0.77	0.44	-0.91	-0.25	-0.51	-0.69	-0.6	-0.49	-0.47	0.13	-0.07	-0.65	-0.11	-0.38	-0.33	0.21	0.18	0.02	-0.31	-0.52	-0.13	-0.11	-0.43	0.16	-0.54	-0.27	-0.36	-0.62	-0.24
IFNB1	IFNB1	NM_001135795.1	Endogenous	mRNA	98.33	-1.08	-1.11	-0.45	-1.69	-1.33	-1.4	-0.94	-1.16	-0.79	-0.39	-1.07	-1.52	-0.35	0.27	0.08	-3.79	0.04	-0.42	0.03	1.33	0.06	0.6	0.79	-0.05	0.57	-0.37	-0.35	-0.75	-0.94	2.13	-1.34	0.54	0.73	0.26	0.17	0.7	0.57	-0.16	0.5	0.65	0.27	0.4	0.49	-0.61
IFNG	IFNG	NM_001287657.1	Endogenous	mRNA	100	-0.63	-0.53	-1.67	0.01	-0.54	-0.92	-1.59	-0.82	-1.22	-1.11	-1.04	-1.79	1.27	-0.13	0.61	-0.5	-0.88	-0.24	-0.66	-0.98	-0.06	-0.43	0.33	-0.73	-1.09	-0.85	-1.07	0.71	0.33	1.28	-0.71	1.27	2.14	2.6	0.63	-0.41	-0.1	0	0.44	-0.79	2.05	-0.22	-0.02	1.38
IFNGR1	IFNGR1	NM_001266300.2	Endogenous	mRNA	100	1.31	0.29	0.53	0.99	2.12	1.32	0.85	1.05	0.4	-0.33	-0.39	0.38	-1.02	-0.97	-0.93	-0.6	0.37	-0.7	1.01	1.49	1.34	0.87	-0.57	-0.15	0.34	-0.63	-0.75	0.02	-1.29	-0.98	0.27	-1.06	-1.77	-1.38	-2.17	-0.56	-0.7	-1.21	0.12	-0.82	-0.79	-1.05	0.1	-1.67
IFNGR2	IFNGR2	XM_005548806.2	Endogenous	mRNA	100	0.56	0.2	0.67	0.72	0.98	0.55	1.07	0.6	0.5	0.57	0.37	0.85	-1.42	-0.65	-1.11	-0.51	0.32	-0.75	-0.01	0.4	0.41	-0.22	-0.67	-0.94	0.35	-1.78	-0.83	-0.26	-1.99	-1.73	-0.69	-0.64	-0.7	-0.64	-2.02	-0.68	0.28	-0.66	-0.16	-0.36	-1.03	-0.51	-0.18	-1.21
IGF2R	IGF2R	XM_002803958.1	Endogenous	mRNA	100	1.5	1.16	0.38	1.46	1.84	0.88	0.32	0.74	-1.23	-2.27	-1.72	-1.5	-0.42	-0.23	0.26	1.51	0.23	-0.96	0.91	1.41	1.57	1.27	0.42	-0.58	0.15	0.15	-0.36	0.05	-1.3	-1.35	0.19	-1.1	-1.03	-2.6	-0.98	0.62	-0.23	0.08	0.6	-0.59	-0.34	-0.2	-0.04	-0.62
IKBKAP	IKBKAP	XM_005581114.1	Endogenous	mRNA	100	0.18	0.96	0.15	0.14	-0.06	0.06	0.21	0.4	-0.02	0.56	0.94	0.9	-0.58	-0.6	0.05	-0.52	-0.04	0.04	-0.82	-0.77	-0.42	-0.96	0.65	0.12	0.97	0.14	1.89	-0.41	0.35	0.79	-0.36	0.19	0.88	-0.88	-0.51	0.65	1.36	1.18	0.14	1.35	0.85	1.1	0.47	1.74
IKBKB	IKBKB	XM_001096913.2	Endogenous	mRNA	100	0.11	0.24	0.32	0.54	0.81	-0.2	0.13	0.72	-0.74	-0.09	0	0.14	0.04	0.3	1.07	0.4	0.19	0.26	0.01	-0.15	-0.27	-0.12	0.99	-0.43	0.08	-0.14	1.38	-0.74	0.88	0.53	0.05	0.84	1.74	0.24	0.81	0.79	0.64	0.94	0.36	0.11	1.08	1.21	0.35	1.3
IKBKE	IKBKE	XM_005540634.1	Endogenous	mRNA	100	-0.18	0.39	0.03	0.62	1.56	0.48	1.32	0.92	-0.25	0.88	0.38	0.54	0.27	0.36	0.46	0.02	0.61	-0.32	-0.22	-0.39	0.17	0.06	0.61	-0.43	-0.6	0.25	0.78	0.12	0.81	0.63	0.02	0.77	1.28	0.15	0.47	0.73	-0.01	0.77	0.44	1.1	1.03	1.35	0.05	0.4
IKBKG	IKBKG	XM_005595004.1	Endogenous	mRNA	100	1.26	0.92	0.72	1.55	3.54	1.68	2.17	2.46	1.14	1	0.62	0.81	-1.27	-0.64	-1.17	-1.69	-1.49	-1.55	-0.4	0.28	0.07	0.82	-0.41	-0.71	-0.88	-0.96	-1.14	-1.08	-0.39	0.1	-0.27	-1.05	0.31	-1.07	-0.91	0.36	0.34	0.14	-0.01	-0.13	0.07	-0.18	0.38	0.39
IKZF1	IKZF1	XM_005549595.1	Endogenous	mRNA	100	0.49	0.64	0.22	0.26	0.79	-0.17	0.57	0.69	0.1	0.51	0.33	0.23	-0.27	-0.54	0.22	0.36	-0.24	-0.08	-1.6	1.02	1.28	1.92	0.54	-0.13	0.51	0.45	1.02	-0.05	0.97	0.74	0.14	0.32	1.29	-1.2	-0.44	0.86	0.21	0.47	-0.06	-0.38	0.63	0.52	1.4	1.1
IKZF2	IKZF2	XM_001083114.2	Endogenous	mRNA	100	-1.39	-1.21	-1.58	-1.77	-1.34	-0.67	-0.59	-0.18	0.16	0.27	0.45	-0.17	0.56	0.04	1.14	-0.45	-0.41	-0.42	-0.94	-1.25	-0.54	-0.68	0.76	-0.25	-0.59	0.93	0.25	0.22	1.18	1.72	0.34	0.37	1.2	0.19	0.98	1.2	0.97	1.27	-0.02	0.18	1.14	0.77	0	1.91
IKZF3	IKZF3	XM_005584045.1	Endogenous	mRNA	100	0.95	1.41	0.63	0.24	-1.18	-0.61	-0.65	-0.37	-0.13	0.2	0.58	-0.62	-0.39	-0.46	0.35	-0.76	-1.61	-0.63	-2.54	-1.64	-0.66	-0.52	-0.63	-0.68	-1.28	0.01	-0.36	-0.94	0.63	0.27	-0.94	0.73	2.02	2.2	2.09	1.19	1.14	0.93	-0.08	1.09	0.8	0.89	0.14	1.44
IL10	IL10	XM_005540653.1	Endogenous	mRNA	96.67	1.47	-0.77	-0.86	-1.45	-0.71	-0.87	-2.18	-1.42	-0.27	-1.48	-1.69	-2.09	-0.42	-0.27	-1.04	0.13	-0.27	0.05	0.18	0.83	-0.06	-0.49	-1.18	-0.02	0.59	1.1	0.27	-0.64	-0.05	0.45	-0.15	-0.46	-0.53	-0.76	-0.89	0.17	0.56	0.03	0.22	0.77	0.57	0.16	-0.19	-0.94
IL10RA	IL10RA	XM_001092736.2	Endogenous	mRNA	100	0.25	-0.52	-0.17	-0.28	-0.19	-0.43	-0.36	0.03	0.31	-2.05	-1.46	-0.47	-1.71	0.36	0.24	0.21	-0.45	-0.96	-0.83	-0.97	-1.84	-2.42	0.58	-0.4	0.53	-1.12	0.3	-0.75	-0.99	-0.28	-0.71	-0.1	0.1	1.13	-0.76	0.01	0.79	0.16	0.56	-0.45	2.37	0.98	-1.67	0.26
IL10RB	IL10RB	XM_005548811.1	Endogenous	mRNA	100	1.39	1.07	1.28	1.25	0.85	0.74	0.93	0.66	0.98	0.73	0.51	0.73	-1.22	-1.19	-1.03	-0.89	0.28	-1.37	0.17	0.52	0.58	0.17	-1	-0.84	-0.04	-1.14	-1.02	-0.21	-1.19	-1.59	-0.28	-0.8	-1.18	-1.45	-1.82	-0.25	-0.37	-0.69	0.05	-1.23	-0.73	-0.76	0.23	-1.12
IL11RA	IL11RA	XM_005581441.1	Endogenous	mRNA	100	-0.63	-0.28	-0.1	-0.17	-1.06	-1.06	-0.79	-0.98	-0.7	-0.3	0.09	-0.54	0.75	0.85	0.75	1.07	0.56	0.81	0.34	-1.39	-1.57	-0.96	1.15	0.28	0.04	0.48	1.09	0.39	0.84	0.98	0.28	0.71	1.02	0.79	1.1	0.91	0.87	1.28	0.82	1.33	1.39	1.39	-0.91	1.08
IL12A	IL12A	NM_001044734.1	Endogenous	mRNA	75	-0.3	-1.13	-1.19	-0.97	-1.41	-0.71	-0.91	-1.2	-1.51	-0.64	-0.05	-0.79	1.27	0.82	0.96	2.33	0.38	0.31	-1.47	0.56	-0.87	0.11	1.73	-0.33	-1.42	1.54	1.26	-0.01	-0.3	-1.91	0.36	1.51	-0.26	0.76	0.52	0.55	0.11	0.8	0.93	1.93	0.73	1.23	-1.27	0.97
IL12RB1	IL12RB1	XM_001115186.2	Endogenous	mRNA	100	1.23	-0.59	-0.32	-0.44	-1.73	-0.93	-0.88	-1.57	1.64	0.23	0.73	-0.23	0.89	0.97	0.5	-0.54	0.41	-0.89	-1.68	-0.09	0.19	0.63	-0.06	1.21	2.32	1.36	0.85	0.81	0.35	-0.01	-1.46	1.43	2.19	0.86	1.1	0.19	-0.62	-0.45	-0.87	-0.08	0.15	-0.01	1.32	-0.27
IL12RB2	IL12RB2	XM_001094235.1	Endogenous	mRNA	100	-2.15	-1.72	-2.19	-2.76	-1.02	0.23	-0.1	0.7	-0.31	-0.51	-0.11	-0.68	0.67	-0.61	0.21	-0.74	-0.98	-0.04	-1.53	-0.7	-0.05	0.26	0.86	-0.36	-1.25	0.89	-0.21	0.37	2.17	1.29	0.66	0.87	1.25	0.8	1.02	0.83	0.6	1.15	-0.27	0.01	1.23	0.68	0.55	1.48
IL13RA1	IL13RA1	XM_002806369.1	Endogenous	mRNA	100	-0.78	0.4	1.86	0.77	0.01	1.2	1.12	0.43	-0.25	0.26	0.65	0.9	-2.74	-0.94	0.06	0.23	0.08	-0.58	1.16	1.84	0.93	0.91	0.31	-0.84	-2.09	-1.11	-0.69	-0.19	-0.87	0.52	1.8	0.58	-0.42	-1.29	-1.03	-1.04	0.38	-0.12	0.38	-1.4	-0.81	-1.19	1.41	-1.15
IL15	IL15	NM_001044731.1	Endogenous	mRNA	100	1.21	0.4	0.86	0.96	1.08	-0.03	-0.24	0.36	0.99	0.4	0.27	0.1	-1.39	-0.38	-0.67	-0.62	-0.32	-0.2	-0.12	0.08	0.68	-0.19	0.12	-0.06	-0.09	-1.16	0.16	0.2	-0.82	-0.32	-0.07	1.23	0.61	-0.51	-0.45	1.49	1.93	1.19	1.61	-0.76	0.99	1	-0.06	1.17
IL16	IL16	NM_001032808.1	Endogenous	mRNA	100	-2.12	-0.25	0.03	-0.54	-0.56	-0.13	0.63	0.87	-1.55	1.03	0.8	0.3	-1.06	0.1	1.22	-0.32	0.74	-0.01	0.42	-1.38	-1.8	-1.53	0.89	-0.54	-1.34	-0.3	-0.04	-0.67	0.23	1.1	0.57	-0.42	1.03	2.99	0.46	0.02	1.3	0.49	-0.09	-1.04	1.24	0.18	-0.49	1.19
IL17A	IL17A	XM_005552759.1	Endogenous	mRNA	65	-0.46	-1.19	-0.93	0.26	-0.68	-0.44	-0.67	0.31	-0.26	-0.39	-0.3	-0.54	0.75	0.86	0.99	-1.1	-0.17	1.09	-1.21	-1.18	-0.62	-0.04	0.9	-1.6	-0.05	2.52	1.47	0.45	-0.96	2.97	0.93	-0.26	-0.32	-0.45	-0.36	-0.24	-0.31	-0.35	1.6	1.95	1.5	-0.64	0.14	-0.01
IL17B	IL17B	XM_001106071.2	Endogenous	mRNA	93.33	-0.27	-1.55	-0.43	-0.62	-1.84	-0.76	-0.74	-0.33	-0.56	-0.5	-0.92	-0.99	-0.47	-0.41	0.49	-2.3	1.42	0.52	0.62	0.23	1.53	0.37	0.78	-0.03	1.09	0.76	-0.37	1.11	-0.94	1.75	1.31	-0.69	-0.12	-1.23	-1.5	-0.05	0.27	-0.86	-0.08	-1.9	-1.79	-1	0.16	-0.47
IL17RA	IL17RA	XM_005568062.1	Endogenous	mRNA	100	0.4	0.19	0.35	0.96	1.7	1.17	1.31	1.23	0.49	0.25	0.09	0.97	-1.04	-0.91	-0.63	-0.38	1.32	0.03	1.35	1.51	1.33	1.25	0.11	-0.68	0.59	-0.13	0.16	0.32	-1.47	-0.25	0.94	0.57	-0.78	-2.61	-2.33	0.57	0.03	0.03	1.11	-0.44	-0.35	0.24	0.87	-1.27
IL18	IL18	XM_005579633.1	Endogenous	mRNA	100	0.04	0.35	0.34	0.38	0.74	0.94	0.96	0.99	0.47	0.89	1	1.08	-0.64	-0.87	-0.57	0.03	-0.51	0.09	0.28	0.99	1.25	1.59	-0.48	0.27	-0.53	0.06	0.09	-0.7	-0.43	0.77	-0.06	-0.85	-1.91	-1.58	-1.72	-1.38	-1.41	-1.19	-0.74	-1.02	-1.74	-0.97	1.48	-1.44
IL18R1	IL18R1	XM_002799354.1	Endogenous	mRNA	98.33	-0.91	0.01	-0.18	0.07	-0.72	-0.08	-0.25	-0.19	0.4	0.75	0.81	-0.08	0.87	-0.86	-1.76	-4.72	-0.24	-0.06	0.17	-1.17	-0.1	0.18	-0.24	-1.53	-0.32	-0.33	-1.61	1.17	1.6	1.45	1.23	1.4	0.44	-1.09	0.01	0.48	-0.6	0.06	-0.39	0.21	0.63	0.61	0.97	0.33
IL18RAP	IL18RAP	XM_005575166.1	Endogenous	mRNA	83.33	-0.73	-0.23	-1.02	-1.25	-0.99	-0.42	-0.97	0.17	-0.55	0.75	0.74	0.32	0.02	0.39	-0.24	-1.56	0.4	0.18	0.28	0.3	-0.64	-1.1	-1.87	-1.95	-1.6	-2.01	-2.11	0.44	1.73	1.14	-0.22	0.24	-0.17	-1.04	-0.97	-0.07	-0.32	0.01	0.47	0.69	1.11	0.21	-0.72	-1.08
IL1A	IL1A	NM_001042757.1	Endogenous	mRNA	58.33	-0.55	-0.8	-0.71	-0.64	-0.53	-0.56	-0.62	-0.72	-0.79	-0.53	-0.41	-0.58	-0.38	-0.34	-0.77	0.26	-0.2	-0.12	0.14	-0.79	-0.67	-0.66	-0.1	-0.15	-0.42	-0.96	0.19	-0.33	-0.94	-0.95	-0.2	-0.27	-0.51	-0.55	-0.52	-0.53	-0.55	-0.39	-0.48	0.11	-0.24	-0.28	-0.74	-0.57
IL1B	IL1B	NM_001042756.1	Endogenous	mRNA	100	-0.74	-0.87	-0.89	0.08	0.42	0.37	0.03	0.26	-0.26	-0.34	-0.21	-0.78	-0.04	0.07	0.41	0.51	0.35	0.52	0.48	-0.29	-0.98	-1.04	0.62	0.06	-0.35	-0.5	0.08	-0.49	-0.78	-0.17	-0.53	-0.96	-1.4	-1.34	-1.23	-0.95	-0.47	-0.28	-0.61	-0.63	-1.12	-0.61	-0.73	-1.3
IL1R1	IL1R1	XM_005575155.1	Endogenous	mRNA	100	-1.19	-1.56	-1.12	-1.6	-1.09	-1.29	-0.68	-0.42	-2.26	-1.64	-1.59	-1.62	0.09	-0.39	-0.33	0.64	1.43	0.78	1.82	-1.29	-1.47	-1.33	0.49	0.89	0.12	-0.27	0.62	0.76	0.07	0.95	1.15	0.63	-0.33	-1.06	-0.89	0.16	0.53	0.54	1.14	1.25	0.38	0.72	-1.27	-0.35
IL1R2	IL1R2	NM_001047134.1	Endogenous	mRNA	100	-1.62	-0.61	0.71	-1.22	-0.87	-0.17	0.48	0.43	-0.67	0.37	0.83	0.31	0.98	-0.35	0.63	0.88	1.95	1.13	2.87	-0.59	-0.93	-0.56	0.81	0.13	-0.6	0.4	1.08	0.19	0.65	1.69	0.42	-0.93	-1.72	-1.81	-1.15	-1.93	-0.97	-0.89	0.11	-0.12	-0.39	-0.41	0.37	-1.17
IL1RAP	IL1RAP	NM_001032960.1	Endogenous	mRNA	100	-0.36	-1.11	-0.97	-1.02	0	-0.82	-0.95	-0.74	-0.65	-1.31	-1.19	-1.22	-1	-0.66	-0.72	0.37	0.56	-0.49	1.23	-0.39	-0.24	-0.6	-0.71	-0.07	0.34	-0.59	-0.19	-0.18	-0.93	-0.56	-0.13	-0.51	-0.66	-0.74	-0.74	0.33	0.39	-0.18	0.32	-0.37	-0.57	-0.92	-0.69	-0.38
IL1RL1	IL1RL1	XM_005575158.1	Endogenous	mRNA	100	-0.72	0.01	0.04	-0.56	0.17	-0.22	-0.4	0.34	1.39	1.16	-0.41	0.17	-2.13	-0.63	-1.97	-0.2	1.08	0.04	-0.88	-0.51	0.47	-0.7	0.12	0.67	0.21	0.05	-0.46	1	0.34	3.78	-0.53	-1.05	0.39	-1.14	-1.31	-0.26	0.44	-0.96	1.46	2.56	1.7	1.18	-0.17	-0.37
IL1RN	IL1RN	XM_005575305.1	Endogenous	mRNA	100	2.16	-0.36	0.23	0.69	0.95	0.26	0.74	-0.26	2.73	0.34	0.36	0.95	-0.47	0.87	0.27	1.31	0.99	0.66	0.8	1.18	-1.2	-0.72	-0.72	0.88	0.18	-0.66	0.34	-0.08	-2.45	-0.42	0.23	0.69	-0.39	-1.17	-1.26	0.79	0.33	-0.42	0.93	-0.51	-0.44	-0.32	-0.78	-0.96
IL21	IL21	XM_005555864.1	Endogenous	mRNA	76.67	1.61	1.76	1.78	1.69	1.74	1.92	1.93	1.96	1.94	2.14	2.22	1.96	-0.13	-0.22	-0.24	-0.83	-0.41	-0.78	-0.05	-0.51	-0.53	-0.65	-0.95	-0.86	-0.18	-1.01	0.06	-0.74	-0.98	0.23	-0.89	-0.43	-0.28	-0.62	-0.5	-0.5	-0.62	-0.47	-0.08	-0.71	-0.13	-0.04	-0.71	-0.64
IL21R	IL21R	XM_001094102.2	Endogenous	mRNA	100	-0.61	0.21	-0.75	0.13	0.61	0.54	1.18	0.48	1.27	1.59	1.58	0.94	0.44	-0.04	0.12	0.85	-0.41	-1.25	-2.32	-0.44	-0.25	-1.1	-0.45	-0.5	-0.66	-1.7	0.58	0.02	0.03	0.27	-1.63	-1.38	-0.21	-2.37	-1.77	0.11	0.35	-0.14	1.25	1.69	1.22	1.02	-0.39	-0.41
IL23A	IL23A	NM_001194669.1	Endogenous	mRNA	100	-2.18	-1.33	-1.44	-1.01	-0.81	-1.37	-0.69	-0.17	-2.29	-0.3	-0.15	-1.24	1.02	1.14	0.82	0.65	-0.73	0.55	0.3	-1.41	-2.13	-1.54	2.07	-0.31	0.25	1.72	0.9	0.74	0.74	0.63	0.55	-1.23	-0.39	0.57	-0.06	-0.91	0.88	0.54	0.15	0.21	1.29	0.87	-0.94	0.61
IL23R	IL23R	XM_001093896.2	Endogenous	mRNA	90	-0.38	-0.13	0.14	-0.92	-1.54	-0.96	-0.64	0.01	-0.97	-0.18	0.56	-0.06	1.7	0.71	0.5	-1.92	-0.15	-1.77	0.14	0.03	-0.89	-0.24	-0.72	0.95	-0.57	-2.43	1.52	0.8	2.22	1.9	0.74	-0.15	-1.24	-1.34	-0.97	-1.15	-0.53	0.06	1.23	1.22	0.64	0.32	-0.67	-0.14
IL27	IL27	XM_001097165.2	Endogenous	mRNA	85	0.74	-1.24	-0.8	0.26	0.91	-0.07	-0.96	-0.53	0.53	0.46	-0.63	-0.64	0.04	0.68	0.01	2.06	1.75	0.8	1.11	0.41	-1.43	-1.42	0.05	0.47	1.14	1.69	0.59	-0.62	-0.41	-2.31	1.61	1.75	-0.92	-1.06	-0.96	-0.47	-0.91	0.34	1.1	-1.35	0.41	0.61	-0.63	0.52
IL29	IL29	XM_001085768.2	Endogenous	mRNA	100	0.73	0.49	0.61	0.21	-0.25	-1.43	0.4	-0.93	-0.2	0.1	0.82	1.11	-0.2	-0.76	-0.02	0.52	1.41	-0.05	0.76	1.69	1.51	0.41	0.64	-2.26	-0.36	0.38	-1.7	-1.27	-0.57	1.49	1.59	-1.86	-1.49	-1.53	-1.45	-0.24	-1.52	-1.62	0.4	0.56	-0.57	0.02	0.86	-2.09
IL2RA	IL2RA	NM_001032917.1	Endogenous	mRNA	100	-2.54	-0.87	-1.39	-1.63	-1.07	-0.74	0.01	-0.15	-0.01	0.32	-0.2	-0.52	0.98	0.62	0.49	0.4	1.22	0.98	-0.62	-0.67	-0.21	-0.83	1.05	-0.81	-0.33	0.16	-0.94	1.63	0	1.7	-0.11	-0.13	-0.53	-1.94	-1.91	0.65	0.6	0.5	0.82	1.25	0.82	0.6	-1.43	0.2
IL2RB	IL2RB	XM_001085792.2	Endogenous	mRNA	100	1.3	1.89	1.6	1.53	-0.92	-0.27	0.21	0.12	-0.63	-0.04	0.4	-0.03	-0.56	-0.96	-0.32	-0.78	-2.29	-1.25	-2.27	-1.42	-0.25	0.33	-0.37	-1.39	-2.41	-0.51	-0.71	-1.09	0.48	0.79	-0.44	0.37	1.19	0.65	1.44	0.41	0.44	0.7	-0.7	0.45	1.11	0.46	0.82	1.04
IL2RG	IL2RG	NM_001035529.1	Endogenous	mRNA	100	1.33	2	1.19	0.9	-1.23	-0.09	0.17	0.2	0.74	1.48	1.86	0.95	0.15	-0.33	0.44	-0.69	-1.56	-0.24	-3.14	-0.69	0.22	0.79	0.16	-0.88	-1.18	-0.86	-0.25	-0.24	0.77	0.35	-0.94	-0.14	0.95	0.89	1.07	0.39	0.01	0.3	-0.73	0.31	1.25	0.99	1.07	0.9
IL4	IL4	NM_001032904.1	Endogenous	mRNA	81.67	0.05	-0.69	-0.9	-0.29	0.44	0.16	-0.34	-0.73	-1.23	-0.87	-0.36	-1	-1.4	-0.14	0.52	2.26	0.7	0.45	1.44	0.59	0.11	-1.22	0.71	-0.8	0.84	1.71	1.81	0.96	-1.94	2.11	1.34	0.28	-0.67	-0.49	-0.39	-0.73	-0.63	0.78	0.5	-1.16	1.07	1.09	-0.93	-0.96
IL4R	IL4R	XM_001093763.2	Endogenous	mRNA	100	1.12	0.93	0.63	0.84	0.63	0.35	0.55	0.24	0.93	0.89	1.26	0.85	-0.33	-0.2	-0.44	-0.61	-2.25	-1.35	-1.78	0.48	0.22	0.6	-1.03	-1.24	-1.64	-2.72	-1.05	-1.3	-0.65	-0.78	-1.74	-1.17	-0.61	-0.21	-0.19	0.04	0	-0.23	-0.66	0.36	-0.08	-0.42	0.54	-0.38
IL6	IL6	NM_001042733.1	Endogenous	mRNA	71.67	-0.68	-0.35	-0.07	0.02	0.58	-0.67	0.88	-1.06	-0.36	-0.63	0.22	-0.75	-0.14	-1	-0.32	-1.17	-0.46	0.08	-1.25	0.9	0.4	0.05	-1.48	-0.11	0.41	1.32	-1.7	0.42	-0.8	-1.58	-1.32	-0.19	0.3	0.59	-0.61	-0.13	-0.43	-0.6	0.66	-0.89	0.54	0.65	0.41	-0.34
IL6R	IL6R	XM_005541663.1	Endogenous	mRNA	100	0.27	0.65	0.99	1.03	1.78	1.31	2.03	1.77	1.79	1.47	1.54	2	-1.37	-0.91	0.08	0.27	0.45	-0.32	0.54	0.03	-0.24	-0.11	-0.23	-0.76	-0.54	-0.33	-0.05	-0.37	-1.5	0.68	0.42	-0.36	-1.37	-2.5	-2.55	-0.05	0.13	0.18	0.64	0.48	0.15	0.7	0.1	-0.6
IL6ST	IL6ST	XM_005556924.1	Endogenous	mRNA	100	-0.86	-0.27	-0.4	-0.24	-0.64	-0.47	-0.22	-0.4	1.16	1.91	1.83	0.97	0.51	0.45	1.01	1.09	1.39	0.66	0.8	-0.78	-0.94	-1.06	1.53	0.78	1.12	1.07	1.63	1.39	0.87	0.33	0.85	-0.59	-0.7	-1.53	-1.61	0.42	-0.64	0.32	0.25	0.23	-0.31	0.87	-0.93	0.01
IL7	IL7	XM_005563593.1	Endogenous	mRNA	100	0.07	0.19	0.21	-0.05	-0.26	-0.37	-0.33	0.14	-1.13	-0.41	-0.11	-0.62	-1.21	-0.98	0.05	-0.73	-2.04	-1.09	-1.43	-0.82	-0.85	-0.38	-0.38	-2.16	-0.94	0.45	0.58	-1.35	-0.5	1.19	-0.49	0.28	1.81	1.66	1.61	-0.27	0.08	-0.61	-0.06	1.22	1.4	-0.54	-0.45	1.07
IL7R	IL7R	NM_001284908.1	Endogenous	mRNA	100	-1.19	-0.64	0.06	-0.2	-0.95	-0.53	0.34	0.19	0.2	1.01	1.19	0.33	0.07	0.02	0.76	-0.03	-0.6	-0.59	-0.94	-0.22	-0.65	0	0.79	-0.03	0.38	1.1	1.39	0.55	1.46	1.51	0.94	0.34	0.26	0.52	0.28	0.74	0.1	0.68	-0.1	0.75	0.94	1.03	-0.02	1.08
IL8	IL8	NM_001032965.1	Endogenous	mRNA	100	-1.65	-1.93	-1.6	-0.29	-0.07	-0.43	-1.29	-0.19	-0.67	-1.09	-0.86	-1.21	1	0.2	0.51	1.15	1.44	0.53	1.62	0.11	-0.22	-0.75	0.82	0.06	0.34	0.69	0.57	0.48	-0.06	0.4	0.84	-0.03	-1.17	-1.35	-2.03	-0.77	-1.77	-0.64	0.44	-1.2	-0.37	-0.18	-0.55	-1.14
ILF3	ILF3	XM_001102411.2	Endogenous	mRNA	100	0.29	1.13	0.77	1.25	0.86	0.27	1.11	1.04	-0.16	0.73	0.44	0	0.52	-0.5	0.39	1.94	-0.77	-0.64	-1.31	-1.18	-0.64	0.73	0.89	-1	-1.88	-0.04	0.38	-1.74	-0.4	-0.08	-0.82	-0.5	1.48	0.21	1.98	0.67	0.56	1.93	-0.4	1.15	1.38	1.23	1.27	0.4
IRAK1	IRAK1	XM_002806456.1	Endogenous	mRNA	100	0.34	-0.14	0.4	0.28	1.27	-0.23	0.81	0.14	0.45	-0.55	-1.03	-0.38	-0.58	-0.1	0.15	1.02	1.52	0.47	1.25	-0.02	-0.17	0.23	0.56	-0.17	0.28	-0.47	0.5	-0.2	-0.39	-0.68	-0.03	0.91	1.54	-0.38	1.26	1.8	1.72	1.34	0.95	0.88	0.7	0.99	0.32	0.3
IRAK2	IRAK2	XM_001090790.2	Endogenous	mRNA	100	-0.95	-0.19	-0.42	-0.17	-0.61	-0.83	-0.31	-0.3	-0.8	-0.02	0.32	-0.52	-0.51	-0.18	-0.21	1.44	-0.69	0.13	-1.47	-1.02	-0.96	-0.25	-1.06	-0.78	-0.76	0.34	0.72	-1.77	-0.28	-0.31	-1.9	-0.77	-0.59	-0.94	-0.29	-0.78	0.64	0.19	-0.39	0.32	0.33	0.02	-0.13	-0.59
IRAK3	IRAK3	XM_001117080.2	Endogenous	mRNA	100	0.56	-0.02	0.36	0.53	2.17	1.4	1.26	1.34	-0.01	-0.5	-0.32	0.16	-0.05	-0.28	0.11	0.85	1.81	0.07	2.32	1.13	1.17	0.67	0.44	0.42	1.15	0.45	0.27	0.37	-1.43	-0.26	1.12	-0.69	-1.38	-2.3	-2.14	0.46	-0.21	-0.17	0.77	-0.5	-1.08	-0.69	0.48	-1.23
IRAK4	IRAK4	NM_001136101.1	Endogenous	mRNA	100	-0.48	0.19	-0.69	-0.15	0.19	-0.33	-0.45	-1.02	-0.69	-0.79	-1.39	-0.87	-0.5	-0.26	0.32	1.8	0.94	-0.24	0.82	0.6	0.44	1.11	-0.27	-0.1	1.41	-0.37	1.19	0.28	0.26	0.56	1.59	1.28	1.79	-0.16	0.07	0.95	0.49	0.4	1.23	0.2	0.83	1.12	0.37	1.41
IRF1	IRF1	XM_001104048.1	Endogenous	mRNA	100	0.94	-0.13	0.66	0.61	-0.12	0.04	0.6	0.55	2.74	1.08	1.46	0.41	-0.67	1.37	0.32	0.08	-2.09	-0.44	-2.5	-0.2	-1.02	-0.96	0.45	-0.28	-1.54	-2.17	-0.41	-0.67	-1.35	-1.48	-2.77	0.41	0.4	0.34	-0.15	0.35	0.89	0.46	-0.42	-0.44	1.44	1.01	-0.42	1.06
IRF3	IRF3	NM_001135797.1	Endogenous	mRNA	100	1.67	2.01	2.11	2	0.37	0.48	0.82	0.98	0.64	1.37	1.57	1.23	-0.19	-0.43	-0.02	0.26	-0.49	-0.82	-0.74	1.06	1.3	1.8	0.44	-0.75	-0.38	-0.71	-0.2	-0.12	0.73	0.23	-0.24	-0.66	0.44	-0.91	-0.27	0.11	-0.26	0.15	-0.61	-1.33	-0.2	-0.14	1.49	0.47
IRF4	IRF4	XM_005554181.1	Endogenous	mRNA	100	-2.46	-0.84	-0.27	-1.77	-0.32	0.14	1.13	0.61	-0.53	-0.05	-0.27	-0.58	0.23	-0.55	-0.72	-0.41	0.29	0.85	-0.55	-0.15	-0.64	-1.11	0.69	-0.2	-0.51	-0.66	-0.22	0.05	0.32	0.6	-0.15	-0.07	-1.37	-1.41	-2.07	-1.09	-0.29	-0.61	-0.48	2.33	-0.04	-0.34	-0.45	-1.2
IRF5	IRF5	XM_005550729.1	Endogenous	mRNA	100	0.61	0.07	1.07	1.2	2.26	1.24	1.74	1.52	1.29	0.53	0.05	1.26	-1.71	-0.8	-0.68	-0.88	1.29	-1.23	1.12	0.92	0.6	1.18	0.27	-0.66	0.92	-0.65	-0.57	-0.06	-0.98	-0.13	0.55	0.95	-0.64	-1.11	-2.14	0.51	-0.1	0.21	1.2	-1.66	-0.76	-0.12	1.01	-0.63
IRF7	IRF7	NM_001136100.1	Endogenous	mRNA	100	2.2	0.11	0.6	0.32	1.71	0.52	0.83	0.78	2.5	0.73	0.67	0.79	-0.74	0.87	0.12	0.18	1.03	-0.6	-0.2	-0.01	-0.36	-1.05	-0.19	-0.07	0.96	-0.7	-0.02	0.77	-0.85	-0.19	0.04	1.72	0.8	-0.96	-1.47	1.59	0.53	-0.37	1.48	-0.34	-0.28	0.02	-0.91	-0.83
IRF8	IRF8	XM_005592710.1	Endogenous	mRNA	100	0.45	-0.2	1.09	0.59	0.72	0.73	1.55	1.43	1.11	0.28	0.58	0.45	-1.62	-0.41	-0.35	-1.05	-0.17	-0.87	0.49	0.25	-0.63	-0.43	-0.36	-0.79	-0.33	0.03	-1.02	-0.73	-0.88	0.58	0.65	-0.21	-1.46	-1.3	-1.31	-1.15	-0.99	-0.88	-0.77	-1.67	-1.04	-1.05	0.01	-1.21
IRGC	IRGC	XM_005589461.2	Endogenous	mRNA	86.67	0.12	-1.14	-1.49	-0.12	-0.54	-1.18	-0.45	-0.83	-0.32	-0.04	-0.49	-0.5	0.63	0.94	-1.62	0.83	1.73	0.91	2.31	1.26	0.35	0.81	0.06	-1.25	0.83	1.72	0.32	0.8	-0.76	1.45	1.65	0.29	-1.09	-0.84	-1.03	1.32	-0.06	0.37	2.04	0.16	0.03	0.35	-1.18	-0.25
ISG20	ISG20	XM_005560453.2	Endogenous	mRNA	100	1.76	-0.93	-1.04	-1.13	0.89	-0.44	-0.17	-0.04	2.86	0.22	-0.05	-0.65	-0.53	0.2	-1.9	-1.56	0.14	-0.65	-1.73	0.41	0.26	-0.18	-1.03	-0.84	0.74	-0.24	-1.03	0.89	0.28	-0.38	-0.98	2.49	0.63	-0.81	-1.16	1.74	0.14	-0.68	1.65	0.68	0.3	-0.76	0.24	-0.37
ITGA2B	ITGA2B	XM_001114526.2	Endogenous	mRNA	100	-1.56	-1.96	-1.01	-0.47	0.21	1.52	0.43	0.29	-0.93	-0.87	-1.15	-1.06	-0.09	0.28	0.28	0.31	1.01	0.79	2.11	-1.08	-1.38	-1.73	-0.26	1.19	1.14	2.02	-0.87	1.44	0.82	0.57	2.16	0.89	-0.68	-0.03	1.11	-1.09	-1.46	-0.61	0.96	-0.11	0.68	0	-2.19	-0.99
ITGA4	ITGA4	XM_001100929.2	Endogenous	mRNA	100	-0.31	0.1	-0.01	-0.2	1.55	0.57	1.07	1.27	0.05	0.35	0.91	0.1	0.2	-0.01	0.19	-0.45	-1.24	-0.54	-2.2	-0.11	1.05	0.59	0.78	-0.41	-0.37	-0.6	0.54	-0.2	1.46	0.06	-1.06	-0.16	1.54	1	1.27	0.59	0.79	0.44	0.05	0.18	0.62	-0.01	0.91	1.4
ITGA5	ITGA5	XM_001110116.2	Endogenous	mRNA	100	-0.33	0.01	0.01	-0.14	-0.31	-0.45	-0.69	-0.59	-0.72	-0.44	-0.46	0.3	-1.07	-0.57	-0.44	1.32	-0.19	-0.19	-0.22	-0.19	-0.27	-0.52	-0.49	-0.24	-0.3	-0.55	-0.22	-1.17	-1.11	-1.1	-0.65	-1.22	-0.74	-0.18	0.15	-0.14	0.83	0.09	-0.27	-0.49	-0.85	-0.35	-0.58	-0.82
ITGA6	ITGA6	XM_001086200.2	Endogenous	mRNA	100	-1.3	-0.23	-0.19	-0.32	-1.2	-0.49	0.09	-0.33	0.51	1.89	1.02	0.45	0.62	1.24	1.05	2.31	-1.82	0.49	-0.97	0.88	0.01	0.57	0.62	-1	-1.15	0.07	1.75	-1.1	-0.61	-0.45	-0.67	-0.6	-0.37	-0.7	0.93	0.16	0.97	0.68	-0.27	0.83	-0.02	1.27	0.51	0.04
ITGAE	ITGAE	XM_005583162.1	Endogenous	mRNA	98.33	-2.26	-1.5	-1.3	-0.7	-0.38	-0.8	0.14	0.16	-2.32	-1.08	-0.3	-1.13	1.77	0.64	1.58	1.33	-0.22	0.06	0.75	0.03	-0.97	-0.75	0.68	0.2	-0.83	1.49	0.64	0.88	2.33	2.96	0.61	-0.39	-0.88	-1.29	-0.33	-0.72	-0.69	-0.06	0.66	1.27	0.57	0.96	-0.34	0.12
ITGAL	ITGAL	XM_001100800.2	Endogenous	mRNA	100	1.69	1.44	0.83	0.92	1.08	0.84	1.35	0.94	1.04	0.74	0.93	0.69	-0.69	-0.97	-0.03	-0.52	-1.74	-1.38	-2.73	0.24	1.2	1.02	-0.28	-1.48	-0.87	-0.78	-0.54	-0.89	0.31	0.03	-1.27	0.38	1.54	0.54	1.31	0.5	0.27	0.42	-0.51	-0.88	0.46	-0.44	1.03	1.1
ITGAM	ITGAM	XM_005591740.1	Endogenous	mRNA	100	-0.22	-0.82	-0.74	-0.14	0.78	0.04	0.07	-0.07	-0.87	-2.35	-2.26	-1.3	0.41	-0.06	0.08	0.42	2.34	0.43	3.06	0.28	0.06	0.27	0.49	0.72	1.26	0.9	-0.16	0.91	-1.34	-0.53	1.66	1.36	0.31	-0.62	-0.29	1.24	-0.21	-0.02	1.86	-0.91	-0.93	-0.41	-0.55	-1.33
ITGAX	ITGAX	XM_005591741.1	Endogenous	mRNA	100	2.08	1.55	1.59	1.71	1.65	1.28	1.71	1.49	1.34	0.68	0.92	0.98	-0.19	-0.67	0.17	0.14	-1.42	-1.7	-1.15	0.85	1.18	0.83	-1.27	-0.99	-0.64	-0.88	-0.45	-0.76	-1.39	-0.73	-1.99	-0.6	-0.57	-1.15	-1.07	0.49	0	0.04	0.54	-0.71	-0.25	-0.52	0.93	-0.21
ITGB1	ITGB1	XM_002805609.1	Endogenous	mRNA	100	0.45	0.92	0.77	0.53	0.15	1.15	0.22	0.2	0.65	1.28	1.16	0.58	-1.05	-1.03	-0.58	-0.47	-1.22	-1.3	-1.13	0.46	0.94	0.55	-1.06	-0.55	-0.88	-0.67	-0.97	-0.74	-0.97	-0.34	-0.24	-1.16	-1.78	-1.5	-1.21	-0.69	-0.16	-0.67	-1.14	-1.29	-0.36	-0.33	0.97	-0.38
ITGB2	ITGB2	XM_005548517.1	Endogenous	mRNA	100	0.75	0.21	0.46	0.56	2.09	1.26	1.87	1.06	1.79	1.29	1.58	2.08	-0.23	-0.35	0.06	-0.13	0.65	-0.72	0.38	-0.05	-0.16	0.21	-0.18	-1	-0.69	-0.45	-1.06	-1.11	-1.94	-1.42	-1.25	-0.04	0.73	0.36	0.89	1.08	0.17	0.4	0.84	-1.39	0.06	-0.23	0.25	-0.07
ITLN1	ITLN1	XM_005541233.1	Endogenous	mRNA	90	-1.25	-0.23	-1.41	-1.44	-0.84	-0.92	-0.66	-0.69	-1.51	-0.9	-0.06	-0.82	0.5	-0.15	0.18	-1.72	1.36	0.2	1.31	-0.97	-0.5	-1.49	1	0.57	1.05	0.68	1.02	0.67	0.85	1.77	0.34	0.83	1.18	0.4	0.56	0.5	0.21	0.71	0.96	1.18	1.43	1.26	-0.69	1.07
ITLN2	ITLN2	XM_005545159.1	Endogenous	mRNA	76.67	-0.85	-1.45	-1.04	0.06	-0.07	-0.86	-0.45	0.14	-0.9	-0.8	0.26	-0.66	0.38	0.77	-0.46	1.41	1.77	1.32	1.96	-0.14	-0.99	-0.19	-0.26	0.46	-1.43	1.61	0.45	0.48	-0.52	-1.84	1.11	0.6	0.07	-0.84	0.03	0.72	-0.08	0.9	1.07	1.56	1.01	0.34	-0.22	-0.89
JAK1	JAK1	XM_005543157.1	Endogenous	mRNA	100	2.31	2.88	1.89	1.78	-0.33	0.4	-0.04	0.56	1.07	1.2	1.68	1.17	-0.91	-0.64	0.04	-0.24	-1.62	-1.35	-1.82	-0.61	0.19	-0.12	-0.16	-1.11	-1.66	-1.27	0.07	-1.09	-0.16	-1.07	-1.1	-1.4	-0.71	-0.57	0.18	-0.41	0.25	0.14	-1.01	-1.02	-0.32	-0.65	0.58	0.62
JAK2	JAK2	XM_005581792.1	Endogenous	mRNA	100	2.19	0.92	1.15	1.1	2.48	1.02	0.99	1.23	2.6	0.78	0.67	1.08	-1.21	0.35	-0.41	-0.41	0.26	-1	0.12	0.69	0.45	0.32	-0.41	-0.23	0.46	-0.72	-0.66	0.39	-0.92	-0.73	-0.17	0.42	-0.27	-2.28	-1.41	0.2	-0.24	-0.64	0.67	-1.32	-0.97	-0.64	0.08	-1.03
JAK3	JAK3	XM_001115037.2	Endogenous	mRNA	100	-0.15	-0.45	-0.59	-0.56	-0.58	-0.82	-0.59	-0.72	-0.02	0.05	-0.06	-0.45	1	0.96	1	0.58	0.52	0.66	-0.02	-0.47	-0.58	-0.27	0.77	0.34	0.38	0.74	1.03	0.47	0.87	0.81	0.14	1.14	1.34	0.77	1.11	1.07	0.74	0.83	0.99	1.17	1.41	1.06	-0.1	0.8
JUN	JUN	XM_005543232.1	Endogenous	mRNA	100	-2.37	-0.14	0.09	1.61	1.17	1.85	0.36	1.07	0.39	2.01	2.02	1.01	0.23	0.77	1.71	1.67	-1.02	-0.22	0.94	0.05	-0.01	0.77	0.46	-0.77	-2.35	-0.66	0.14	-1.31	-0.1	0.43	0.61	-1.37	-1.43	-0.21	-0.9	-1.05	-0.15	0.04	-0.18	-0.86	0.22	0.02	1.45	0.34
KCNJ2	KCNJ2	XM_005584811.1	Endogenous	mRNA	100	1.27	-1.33	-1.38	0.17	1.01	0.75	-0.32	-0.18	0.19	-1.72	-0.74	-1.36	0.47	-0.3	0.17	0.68	2.42	-0.23	1.4	-0.68	0.19	-0.18	0.97	0.05	1.76	-0.25	1.2	1.31	-0.38	1.33	1.54	0.01	-0.52	-0.27	-2.55	0.03	-0.88	-0.27	1.19	-1.11	0.05	-1.16	-1.57	-0.44
KEAP1	KEAP1	XM_001105867.2	Endogenous	mRNA	100	1.51	0.91	0.49	0.47	0.68	-0.44	0.15	0.38	0.25	-0.04	0.29	0.15	0.18	-0.81	-0.39	-0.09	-1	-0.14	-0.95	-0.5	0.33	0.24	-0.28	-0.66	-1.76	0.57	0.75	0.3	1.07	0.82	0.26	1.72	2.06	1.91	1.15	1.32	1.12	0.81	-0.34	0.06	0.57	-0.82	0.72	1.24
KIR2DL4	KIR2DL4	XM_005595312.1	Endogenous	mRNA	86.67	-0.51	-0.5	-1.51	-1.31	-1.27	-0.85	-0.32	-0.59	-1.81	-0.26	-1.26	-0.39	-0.08	-1.46	0.09	-1.67	1.01	0.14	1.42	0.65	-0.26	-0.17	0.84	0.3	-0.24	1.71	0.73	0.29	0.3	2.58	1.87	-0.88	-0.54	-0.49	0.17	-0.14	0.4	0.91	0.07	1.51	1.38	-0.3	0.56	0.47
KIR3DL1	KIR3DL1	NM_001193463.1	Endogenous	mRNA	78.33	0.06	0.03	-0.27	-0.23	0.1	0.21	0.47	0.56	0.38	0.36	0.69	0.58	-0.6	-0.64	-0.67	-1.28	-1.14	-0.57	-0.51	1.22	1.87	1.79	-0.66	-0.71	-0.72	-0.24	-0.06	-0.64	0.11	0.45	-0.18	-0.97	-1	-1.04	-1.01	-1.02	-0.81	-0.72	-0.96	-1.14	-1.1	-1.11	1.96	-0.6
KIR3DL2	KIR3DL2	XM_005595311.1	Endogenous	mRNA	100	1.83	1.52	1.12	1.05	-0.35	-0.22	-0.19	0.11	0.08	0.29	0.86	0.49	-0.77	-0.81	-0.09	-0.63	-0.6	-0.8	-0.52	0.26	1.22	0.95	-0.38	-1.54	-1.34	0.13	-0.36	-0.89	-0.33	0.72	-0.27	-1.54	-1.87	-1.44	-1.04	-0.82	-0.73	-0.65	-1.62	-0.99	-0.9	-1.39	1.36	-0.49
KIR3DL3	KIR3DL3	XM_005590338.1	Endogenous	mRNA	88.33	-0.33	-1.5	-1.06	-0.57	0.42	-1.33	0.28	1.21	0.01	0.45	0.62	0.5	0.23	0.25	0.2	1.8	1.18	1.56	1.47	0.16	-0.59	0.39	0.61	-0.53	-2.06	-2.61	-0.12	-0.61	-0.9	2.26	-0.23	0.1	-1.19	-1.31	-0.07	-0.57	-0.97	-0.06	1.55	1.57	0.55	0.66	1.03	-0.04
KIR3DS1	KIR3DS1	XM_005595313.1	Endogenous	mRNA	100	1.14	1.23	1.05	0.91	0.17	0.3	0.33	1.29	0.53	0.66	1.45	0.88	-1.33	-1.39	-0.55	-1.13	-0.71	-0.75	0.18	0.05	1.19	1.25	0.11	-1.3	-1.66	-0.06	-0.06	-1.1	-0.94	0.33	-0.59	-0.92	-1.26	-0.8	-0.59	-0.15	0.65	0.56	-2.13	-0.26	-0.43	-0.82	1.66	0.94
KIT	KIT	XM_005555273.1	Endogenous	mRNA	91.67	-1.61	-2.34	-0.83	-1.13	-2.3	-1.18	0.08	-0.27	-0.66	-0.77	-0.3	-0.76	0.94	0.17	0.69	-2.25	-1.34	0.32	0.24	0.31	-0.61	0.47	0.57	0.05	0.08	-2.82	0.56	-0.04	1.19	1.74	0.71	0.1	0.47	-1.27	0.28	-0.01	-0.47	-0.59	0.41	0.75	1.06	0.61	0	-0.42
KLRB1	KLRB1	XM_005570085.1	Endogenous	mRNA	100	1.15	1.79	1.39	1.24	0.09	0.17	0.38	0.49	0.51	0.89	1.41	1.17	-0.79	-0.7	-0.84	-0.2	-0.91	-0.79	-0.78	-0.53	-0.29	-0.45	-0.81	-1.46	-1.2	-0.39	-0.91	-0.62	-0.05	0.29	-0.42	-0.78	-1.16	-0.93	-0.73	-1.46	-1.45	-1.18	-1.02	-0.66	-0.74	-1	-0.18	-1.29
KLRC1	KLRC1	NM_001284177.1	Endogenous	mRNA	100	-2.03	-2.23	-1.96	-1.54	-1.72	-0.94	-0.5	-0.75	-0.45	-0.05	0.53	-0.05	1.57	0.64	1.11	0.49	-0.06	-0.03	-0.45	-2.21	-1.69	-1.53	0.7	0.16	-0.36	0.75	0.91	-0.14	1.39	1.54	0.58	0.88	1.57	0.71	1.42	-0.02	-0.23	0.35	0.08	-0.28	1.32	0.25	-0.99	0.74
KLRC2	KLRC2	XM_005596017.1	Endogenous	mRNA	100	1.94	2.01	1.89	1.75	-0.92	-0.92	-0.89	-0.49	-0.54	0	0.92	0	0.04	0.22	0.61	-0.46	-1.02	-0.4	-1.21	0.31	1.42	1.63	0.33	-0.91	-1.18	1.26	-0.16	-1.22	0.63	0.65	0.49	-0.57	0.49	0.73	0.55	0.01	1.13	1.01	-1.58	-1.24	-0.37	-1.32	1.54	2.12
KLRC3	KLRC3	XM_005595216.1	Endogenous	mRNA	100	2.08	2.17	1.86	1.93	0.43	0.56	0.68	0.82	0.88	0.88	1.19	1.09	-0.96	-1.19	-0.77	-1.37	-1.42	-1	-1.19	0.54	1.14	1.1	-0.72	-1.39	-1.89	-0.6	-0.94	-1.18	-0.59	-0.24	-0.8	-0.88	-0.84	-0.36	-0.73	-0.71	-0.55	-0.41	-1.25	-1.05	-0.58	-1.01	1.22	-0.07
KLRD1	KLRD1	NM_001032828.1	Endogenous	mRNA	100	1.44	1.57	1.05	1.15	-1.26	-0.82	-0.54	-0.34	-0.42	-0.39	0.34	0	-0.44	-0.74	-0.04	-1.13	-2.9	-1.27	-2.15	-1.3	0.03	0.04	-0.76	-1.02	-1.46	0.04	-0.41	-1.2	1.02	0.89	-0.35	1.2	1.86	1.97	1.45	0.61	0.44	0.56	-0.4	-0.19	1.09	0.1	0.53	1.47
KLRF1	KLRF1	NM_001285324.1	Endogenous	mRNA	100	1.96	2.44	1.89	1.79	-1.17	-0.31	-0.46	-0.25	0.64	0.67	1.41	0.84	-0.48	-0.43	0.31	-0.88	-1.53	-1.32	-1.45	-1.4	-0.14	0.22	-0.32	-1.23	-1.72	-0.07	-1.15	-1.02	0.35	0.13	-0.3	0.5	1.25	1.25	0.98	0.47	0.57	0.46	0	0.02	0.97	0.14	0.4	1.16
KLRF2	KLRF2	XM_005570092.1	Endogenous	mRNA	100	-0.11	0.08	0.4	-0.42	0.73	0.77	1.89	1.53	0.92	-0.81	1.5	-0.72	0.56	0.1	0.17	-0.55	-0.9	0.55	0.41	-0.05	0.06	0.58	0.48	-0.05	-0.42	0.35	-2.66	-0.55	0.66	3.26	1.02	-1.13	-0.78	-1.14	-1.23	-0.63	-0.74	-0.64	-0.37	-1.71	0.71	0.52	0.58	-0.63
KLRG1	KLRG1	XM_005570060.1	Endogenous	mRNA	100	-1.77	-1.84	-1.75	-2.02	-0.42	-0.27	-0.15	-0.05	0.84	0.79	1.65	1.13	0.07	-0.18	-0.11	-1.75	-0.96	-0.72	-1.23	-0.93	-0.44	-0.01	0.38	-0.89	-0.99	0.06	-0.45	-1.12	0.24	0.81	-0.33	1.29	2.13	2.13	1.66	1.01	0.74	0.55	-0.09	-0.19	1.12	0.57	0.32	1.78
KLRK1	KLRK1	NM_001283284.1	Endogenous	mRNA	100	1.16	1.56	0.94	0.94	-0.59	0.03	-0.02	0.36	0.3	0.38	1.09	0.62	-0.46	-1	-0.03	-0.46	-1.83	-1.09	-2.18	-1.64	-0.8	0.15	-0.23	-0.7	-1.26	0.15	-0.19	-1.29	1.29	0.91	-0.08	1.08	1.77	1.6	1.4	0.3	-0.23	0.49	-0.22	-0.09	1.72	0.86	0.29	1.07
LAG3	LAG3	XM_005569954.1	Endogenous	mRNA	98.33	-1.17	-0.23	-0.18	-1.05	-0.89	-0.46	-0.6	-0.1	1.33	1.02	0.94	0.28	-0.23	-1.06	-1.01	-4.23	-0.38	0.77	-0.85	-0.21	0.04	0.32	-0.19	-0.41	-0.85	-0.15	0.42	-0.6	-0.83	0.49	-0.29	1.58	1.76	1.37	1.55	1.74	1.35	1.44	0.46	0.56	1.03	0.29	0.75	1.46
LAIR1	LAIR1	XM_005590317.1	Endogenous	mRNA	100	-2.26	-2.35	-2.01	-2.14	-2.13	-2.18	-1.83	-1.81	-0.58	-0.67	-0.54	-0.74	0.23	0.18	0.56	0.46	0.61	0.05	0.47	-0.15	-0.13	0.13	0.43	1.03	1.18	0.78	1.07	-0.82	-0.69	-0.65	-0.56	0.93	1.14	0.94	0.96	1.1	1.03	1.1	0.31	0.22	0.78	0.51	0.14	1.26
LCK	LCK	XM_002802327.1	Endogenous	mRNA	100	0.48	1.41	0.44	0.56	-1.19	-0.3	-0.1	0.01	0.09	1.19	1.28	0.7	0.22	-0.35	-0.03	-1	-1.36	-0.12	-3.15	-0.88	-0.34	0.55	0.22	-0.05	-0.93	0.23	0.62	0.13	1.16	0.53	-1.08	0.69	1.38	0.86	0.44	0.55	0.85	0.85	-0.54	0.37	1.03	0.97	0.83	1.28
LCP2	LCP2	XM_005558492.1	Endogenous	mRNA	100	-0.14	0.72	0.41	0.72	0.57	0.28	0.34	0.83	-0.51	0.16	0.16	0.18	-0.29	-0.5	0.2	0.18	-0.78	-1.12	-0.6	-0.36	0.06	0.6	0.19	-1.17	-1.15	-0.42	0.53	-0.67	-0.24	-0.51	-0.67	0.86	2.38	1.47	1.7	0.67	1.46	1.23	0.21	0.84	1.45	0.79	0.29	1.83
LEF1	LEF1	XM_005555635.1	Endogenous	mRNA	100	-0.77	0.36	0.49	0.16	0.08	0.27	0.62	0.73	0.7	1.5	1.48	0.9	0.52	0.98	1.09	1.67	0.06	0.69	-0.38	0.19	-0.26	0.23	1.21	0.37	0.32	0.56	1.22	0.52	0.55	0.58	-0.2	-0.89	-0.54	-0.79	-0.43	-0.1	0.31	0.51	0.05	1.07	0.35	0.94	0.28	0.15
LGALS3	LGALS3	XM_005561313.1	Endogenous	mRNA	100	0.17	0.2	0.47	0.49	0.49	0.24	-0.04	0.01	0.03	-0.26	-0.32	0.39	-0.6	-0.72	-0.93	-0.18	0.08	-0.34	0.74	0.98	0.58	0.49	-0.58	-0.37	-0.8	-0.66	-0.91	-0.39	-1.16	-1.05	-0.18	-0.94	-1.81	-1.68	-1.76	-0.68	-0.23	-0.75	0.27	-0.85	-0.81	-0.44	-0.04	-1.1
LIF	LIF	XM_005567631.1	Endogenous	mRNA	91.67	-1.41	-0.58	-0.44	-1.6	0.4	-0.63	0.17	0.53	0.24	0.22	-0.34	-0.52	-0.17	-0.61	-0.52	0.55	-0.09	0.01	0.2	0.61	-0.39	-0.09	-0.9	-0.05	-0.94	-2.3	-0.03	0.03	-0.82	1.24	0.29	0.52	-1.32	-1.39	-0.86	-0.17	-0.35	-0.45	0.34	0.01	0.77	-0.38	0.15	-0.79
LILRA1	LILRA1	NM_001040670.1	Endogenous	mRNA	100	2.34	2.07	2.07	2.07	1.05	0.6	0.9	0.7	2.4	1.79	1.76	1.97	-1.13	-0.34	-0.06	0.04	0.08	-0.09	-0.28	0.42	0.42	0.14	0.73	-1.41	-1.18	-0.53	-0.71	-1.66	-1.07	-0.16	-0.56	-0.44	0.04	-0.85	-0.91	-0.09	-0.07	0.23	0.24	-1.05	0	-0.45	0.15	-0.19
LILRA2	LILRA2	XM_005596068.1	Endogenous	mRNA	100	0.04	-0.33	-0.16	-0.12	1.09	0.51	0.83	0.72	0.61	0.21	0.02	0.47	0.23	0.43	0.19	0.56	0.97	0.32	1.08	0.93	0.89	0.77	0.66	0.75	0.95	0.26	0.34	0.49	-0.54	0	0.22	0.48	0.02	-0.53	-0.58	0.91	0.48	0.39	-0.59	-1.76	-1.2	-1.35	0.6	-0.21
LILRA3	LILRA3	NM_001040675.1	Endogenous	mRNA	98.33	1.01	0.55	0.67	1.1	1.97	1.08	1.2	0.97	0.41	-0.14	-0.13	0.59	0.51	0.1	-0.54	0.3	0.97	-1.34	0.68	0.52	0.36	0.82	-0.96	0.33	0.88	-0.15	-0.49	0.5	-1.18	-3.46	-0.35	0.31	-0.89	-1.38	-2.24	1.29	0.21	-0.01	2.54	0.3	0.27	0.46	0.49	-0.87
LILRA4	LILRA4	XM_005590289.1	Endogenous	mRNA	100	1.08	-0.82	0.95	0.61	0.98	0.51	1.96	1.75	1.74	-0.18	0.78	0.87	-1.25	-0.19	0.92	-0.12	0.65	-0.64	1.3	-1.56	-2.36	-1.44	0.59	-0.9	-0.08	0.48	-1.01	-0.27	0.11	1.98	1.89	1.5	-0.59	-0.66	-0.24	1.02	-0.19	0.72	0.07	-0.25	0.53	-0.4	-0.85	-0.18
LILRA5	LILRA5	XM_005590290.1	Endogenous	mRNA	100	1.19	0.4	0.96	1.05	1.72	1.44	1.49	1.28	1.37	0.57	0.64	1.29	-0.78	-1.06	-2.46	-0.3	-0.79	-1.52	0.02	1.6	1.17	1.33	-1.27	-0.42	-0.34	-0.75	-1.27	-1.05	-2.62	-1.19	-0.86	-0.21	-1.1	-1.15	-0.97	0.69	0.37	0.17	0.94	0.25	-0.44	0.08	1.09	-1.04
LILRA6	LILRA6	NM_001040674.1	Endogenous	mRNA	90	-1.35	-0.57	-0.33	-1.55	-1.88	-1.36	-1.12	-0.77	-0.39	0.3	-0.13	-0.5	0.03	-0.51	0.33	0.71	0.03	-1.71	0.21	0.21	0.11	0.55	0.19	-0.34	-0.05	1.12	0.52	0.25	-0.88	1.01	1.02	0.29	-0.75	-1.33	0.17	-0.34	0.08	-0.69	0.2	0.31	-0.66	-0.56	0.28	-0.11
LILRB1	LILRB1	NM_001040672.1	Endogenous	mRNA	100	1.83	1.53	1.53	1.56	1.82	1.34	1.52	1.51	1.72	1.32	1.31	1.4	-1.52	-1.11	-1.19	-1.43	-1.04	-1.21	-1.1	0.86	0.86	0.92	-0.5	-0.71	-0.4	-0.28	-0.33	-1.03	-0.87	-0.7	-0.89	-1.13	-1.15	-1.12	-1.02	-0.96	-0.87	-0.69	-0.9	-0.95	-0.57	-0.77	0.85	-0.63
LILRB2	LILRB2	XM_015441717.1	Endogenous	mRNA	100	1.15	0.08	0.61	0.59	1.24	-0.59	0.65	0.32	2.1	1.08	0.95	1.51	-1.25	-0.6	-0.74	-0.64	-0.16	-1.27	-0.22	1.44	1.37	1.3	-0.56	-0.94	0.12	-0.84	-1.32	-0.48	-2.47	-1	-0.97	0.3	-0.22	-1.35	-1.24	1.26	0.44	0.31	1.72	-1.12	-0.05	0.06	1.12	-0.54
LILRB3	LILRB3	XM_015125531.1	Endogenous	mRNA	100	0.18	-0.07	0.27	1.07	2.15	0.99	0.82	0.94	0.38	-0.56	-0.62	0.18	-0.18	0.45	-0.05	0.35	1.61	-0.64	1.09	1	-0.25	0.73	0.08	-0.37	-0.3	0.04	-0.85	0.27	-2.08	0.19	-0.02	0.18	-0.52	-2.29	-1.31	1.74	0.62	0.7	1.8	-0.19	-0.63	0.64	-0.04	-2.3
LILRB4	LILRB4	NM_001040676.1	Endogenous	mRNA	100	-1.77	-1.84	-0.82	-1.73	-0.57	-1.29	-0.15	-0.5	-1.08	-1.72	-1.62	-1.1	1.1	1.57	1.3	1.35	2.09	0.3	0.8	-0.32	-0.5	-0.72	0.4	1.09	1.88	1	0.42	0.31	-0.66	0.42	0.24	1.11	0.99	-0.2	-0.08	1.96	1.18	0.72	1.65	-0.37	0.48	-0.1	-0.52	0.44
LILRB5	LILRB5	XM_001083886.2	Endogenous	mRNA	86.67	-0.78	-0.77	-1.76	-1.11	1.11	-0.21	0.25	0.79	-0.29	-1.27	-0.95	-1.12	0.78	1.26	0.71	1.61	0.71	1.31	1.11	0.68	-0.03	0.36	1.13	0.65	0.88	1.08	1.65	0.14	-0.57	-2.41	0.45	0.28	-1.21	-1.32	-0.48	0.25	0.11	0.14	0.29	0.88	0.85	-0.36	0.73	-1.36
LIMK1	LIMK1	XM_005595495.1	Endogenous	mRNA	100	0.71	1.17	1.54	0.82	0.04	0.86	1.03	1.01	-0.54	0.11	0.92	0.22	-1.64	-0.24	0.15	-0.5	-2.2	-1.24	0.92	0.57	1.14	0.61	-0.84	-0.52	-1.06	0.93	-0.49	-0.53	-1.34	0.72	1.84	0.76	1.1	1.11	0.72	-0.91	0.63	-0.8	0.1	0.07	0.92	-0.86	1.26	-0.57
LITAF	LITAF	XM_005591267.1	Endogenous	mRNA	100	0.9	0.86	0.34	0.69	1.26	0.97	0.24	-0.12	-0.83	-1.67	-1.81	-0.11	-0.74	0.26	-0.23	0.57	0.65	0.66	1.71	1.38	0.58	0.49	-0.06	1.46	-0.44	-0.11	0.71	-0.23	-1.16	0.27	0.76	0.06	0.52	1.43	0.39	1.09	1.56	0.84	1.31	-0.58	0.75	-0.33	-0.3	0.59
LTB	LTB	NM_001047150.1	Endogenous	mRNA	100	-1.16	-0.27	-0.13	-0.13	-0.28	-0.17	0.48	0.34	0.07	0.84	1.04	0.49	0.66	0.99	0.94	1.07	0.33	0.91	-0.51	0.19	-0.2	0.25	0.99	0.08	0.2	0.24	0.86	0.2	0.8	0.97	0.07	-0.01	0.16	-0.14	0.21	0.37	0.71	0.85	0.52	1.11	1.26	1.42	0.79	0.41
LTB4R	LTB4R	XM_001114016.2	Endogenous	mRNA	85	-0.5	-0.21	-0.62	0.57	0.44	-0.38	0.09	-0.04	0.08	-0.19	0.43	0.99	0.82	0.06	-0.52	0.79	1.67	0.1	1.8	0.68	-1.39	-1.38	-0.28	0.29	0.44	0.61	0.12	0.94	-0.47	-2.05	1.93	0.8	-0.67	-0.63	-0.64	1.44	0.19	0.75	1.7	1.17	-0.01	0.26	-0.52	0.37
LTB4R2	LTB4R2	XM_001113942.2	Endogenous	mRNA	100	0.23	-0.57	-0.23	0.53	0.38	0.69	0.64	-0.35	0.37	1.26	1.19	0.76	-0.49	0.26	0.47	1.23	-0.22	0.39	1.11	-1.14	-2.01	-0.78	0.46	-0.53	-0.56	1.22	-0.83	0.06	-0.29	1.36	0.39	0.07	1.16	0.37	0.79	0.64	-0.02	0.2	0.67	-0.05	1.05	0.65	-1.08	0.66
LTBR	LTBR	XM_005569894.1	Endogenous	mRNA	100	0.9	0.51	0.61	1.06	1.06	0.87	0.87	0.64	0.63	0.42	-0.15	0.99	-0.26	0.29	-0.06	0.42	1.33	-0.01	1.8	1.45	1.12	1.31	0.2	0.19	0.97	0.29	-0.14	0.22	-0.78	0.76	0.47	0.26	-0.58	-1.2	-0.98	0.29	0.35	0.21	1.08	-0.24	-0.58	0.14	0.72	-0.46
LTF	LTF	XM_005546908.1	Endogenous	mRNA	61.67	-0.6	-0.75	-1.03	-0.83	-1.24	-0.61	-0.79	-1.05	-1.32	-0.54	-0.78	-0.68	0.52	1.44	-1.21	2.54	1.09	0.59	1.86	-0.01	0.2	0.56	-1.56	0.52	-0.22	-1.73	1.18	1.13	0.16	2.79	0.96	-0.41	1.41	0.3	0.25	0.2	-0.59	-0.14	-0.39	2.08	-0.75	-0.77	-0.61	-0.64
LY96	LY96	NM_001130432.1	Endogenous	mRNA	100	1.31	-0.18	-0.02	0.11	1.05	0.56	0.14	0.36	1.53	0.48	0.16	1.22	-0.21	0.54	-0.31	0.91	1.18	-0.55	1.27	2.28	2.1	1.27	0.22	0.34	1.05	-0.43	0.15	-0.28	-1.35	-0.55	0	0.21	-0.87	-1.88	-1.96	0.25	0.2	-0.11	1.17	-1.04	-0.54	0.3	0.85	-0.58
MAF	MAF	XM_005592863.1	Endogenous	mRNA	100	-0.48	-0.76	-0.91	-0.71	-0.11	0.08	0.46	0.62	-0.1	-0.31	-0.54	-0.79	1.44	0.74	0.87	1.09	-0.23	0.54	-0.1	0.37	0.35	0.94	0.93	0.54	-0.53	-0.26	0.64	0.76	0.67	0.6	-0.08	-0.14	0.35	-0.55	0.6	0.6	0.92	0.47	0.84	2.12	1.7	0.79	0.42	0.86
MAFF	MAFF	XM_005567311.1	Endogenous	mRNA	100	-0.29	-0.66	-0.41	-0.42	-0.79	-0.92	-0.69	-1.01	-0.53	-0.68	-0.83	-1.49	-0.43	-0.08	-0.32	1	-0.05	0.35	-0.25	0.35	-0.38	-0.68	-0.37	-0.22	-0.56	-0.43	-0.15	-0.8	-1.24	-0.3	-0.74	-0.75	-1.08	-1.59	-0.87	-0.07	0.23	0.13	-0.03	0.21	-0.23	-0.12	-0.36	-0.81
MAFG	MAFG	XM_005585281.1	Endogenous	mRNA	100	-1.32	-1.71	-1.33	-0.93	-0.22	-1.98	-0.73	-1.26	-0.83	-0.77	-1.65	-1.65	-0.39	0.11	-0.47	1.15	0.26	0.78	0.86	-1.4	-1.38	-1.13	0.08	-0.23	-0.52	0.15	0.62	-0.74	-1.13	0.35	-0.05	-0.33	-0.76	-0.28	0.54	0.13	0.93	1.18	0.37	0.63	0.16	0.27	-0.74	-0.36
MAFK	MAFK	XM_005548989.1	Endogenous	mRNA	93.33	-0.9	-0.48	-0.7	-0.41	0.46	-1.06	-0.2	0.31	-0.7	-1.43	-0.49	-1.09	-0.46	1.1	1.03	1.43	-0.45	0.45	0.54	-0.45	-0.64	0.75	0.09	-0.44	-0.08	-2.69	0.69	-0.41	-0.68	-2.65	-0.47	0.23	2.31	2.21	1.16	0.44	0.9	0.67	0.66	1.63	0.42	-0.68	0.4	0
MALT1	MALT1	XM_005586570.1	Endogenous	mRNA	100	-1.9	-0.56	-0.83	-1.38	-1.51	-2.11	-1.73	-1.57	0.09	0.61	0.56	0.05	-0.04	0.11	1.27	1.27	-1.28	-0.7	-1.96	0.1	0.22	0.26	0.8	-0.42	-0.18	-0.63	1.4	-0.24	-0.18	-0.44	-0.92	-1.41	-0.07	-1.18	-0.38	0.21	1.13	0.69	-0.2	0.51	0.2	0.64	0.02	0.6
MAP2K1	MAP2K1	XM_005559865.1	Endogenous	mRNA	100	1.18	0.61	1.43	1.05	1.21	0.77	0.79	0.92	0.57	0.57	0.74	1.62	-0.78	-1.6	-0.32	-1.78	0.72	-1.18	0.91	1.22	1.46	1.6	0.82	-0.61	0.26	-1.05	0.1	-0.5	0.02	-0.25	0.84	-0.15	-0.26	-2.1	-1.2	0.11	0.73	0.24	0.11	-0.68	0.39	0.48	1.74	-0.26
MAP2K4	MAP2K4	XM_001114292.2	Endogenous	mRNA	100	-1.11	0.58	0.47	-0.03	-1.59	-1.63	-0.36	-0.3	-0.21	0.2	1.57	0.11	-0.82	-0.26	2.02	1.35	0.07	0.98	-0.54	-0.73	-1.34	-0.09	2.69	-0.48	-0.15	0.12	1.67	-1.01	0.23	-0.77	0.24	-1.33	0.62	0.47	0.84	0.7	1.3	0.99	-0.56	-1.02	0.3	0.84	-0.2	1.86
MAP2K6	MAP2K6	NM_001261706.1	Endogenous	mRNA	100	-0.64	0.86	1.1	0.57	-0.19	-0.64	0.53	0.18	0.26	0.44	0.84	0.45	0.98	-0.05	0.31	1.57	-0.7	-0.1	-0.48	-0.26	-0.34	-0.22	0.96	-0.23	-0.44	-0.14	0.51	-0.37	1.45	1.47	1	0.74	0.78	0.41	1.41	0.31	0.66	0.78	-0.2	1.06	1.18	0.69	0.12	1.06
MAP3K1	MAP3K1	XM_002804368.1	Endogenous	mRNA	100	0.53	0.7	0.19	0.76	3.1	0.56	1.05	1.39	0.68	1.19	1.28	0.81	0.35	0.22	0.92	0.73	0.03	0.16	-2.01	-0.13	0.65	0.19	0.76	-0.36	0.66	0.06	1.36	-0.6	0.31	-0.08	-0.91	-0.23	0.26	0.05	-0.52	0.69	-0.09	0.28	-0.2	-0.7	-0.26	0.66	0.66	0.19
MAP3K5	MAP3K5	XM_002803926.1	Endogenous	mRNA	100	-2.41	-1.19	-1	-0.95	1.34	0.14	0.05	0.26	0.57	1.12	1.32	0.68	-0.73	-0.28	0.22	0.12	0.44	0.53	1.6	0.46	0.19	0.15	1.38	-1.12	0.15	-0.05	1.08	-0.12	-0.33	0.28	0.9	-0.31	1.04	-0.69	0.62	0.29	0.35	0.37	-0.09	0.52	0.54	1.21	-0.3	1.04
MAP3K7	MAP3K7	XM_005552337.1	Endogenous	mRNA	100	-0.01	0.44	-0.23	0.02	0.14	0.03	-0.14	-0.37	-0.28	-0.01	-0.34	0.28	0.46	-0.18	0.69	-0.15	0.92	0.35	0.74	0.25	-0.01	0.59	0.75	0.51	0.57	1.19	0.96	0.99	0.43	1.2	0.56	1.23	1.39	0.36	0.75	0.4	-0.06	0.73	0.9	0.41	0.25	0.89	0.46	0.94
MAP3K9	MAP3K9	XM_005561663.1	Endogenous	mRNA	78.33	-0.92	-1.57	-1.35	-1.15	-0.86	-0.93	-1.11	-0.04	-0.06	-0.87	0.27	-0.72	-0.29	1.15	-1.52	1.24	0.89	0.84	1.07	0.18	-0.46	-0.38	0.72	-1.03	0.04	-2.02	0.79	-0.32	-1.95	2.55	0.58	0.64	-0.02	-0.26	0.55	0.96	-0.22	0.39	1.52	-1.17	1.77	1.29	-0.39	0.3
MAP4K1	MAP4K1	XM_001082963.2	Endogenous	mRNA	100	0.41	1.15	1.42	0.89	1.82	1	1.85	1.57	0.68	1.05	1	0.42	0.38	-0.38	0.61	-0.8	-0.53	-0.54	-0.72	-0.78	-0.86	0.29	-0.21	-0.32	-1.03	-0.13	0.25	-0.52	1.32	0.19	-0.49	0.41	1.72	0.54	1.3	0.64	0.4	0.94	-0.06	0.43	0.91	0.33	0.28	1.06
MAP4K2	MAP4K2	XM_005595670.1	Endogenous	mRNA	100	0.06	-0.48	0.06	0.31	1.71	-0.38	0.9	0.94	-0.38	-0.02	-0.22	-0.45	0.6	0.25	0.61	1.08	0.18	-0.02	-0.26	0.11	0.17	0.47	0.42	0.06	0.48	0.78	0.91	0.36	0.58	0.83	-0.23	0.06	0.88	-0.19	0.74	0.79	0.68	0.97	0.89	0.76	0.75	1.03	0.63	0.89
MAP4K4	MAP4K4	XM_005575143.1	Endogenous	mRNA	100	0.75	0.7	0.97	1.27	2.68	1.28	1.17	1.5	0.07	0.24	0.2	0.91	-0.11	0.01	-0.26	0.4	0.69	-0.99	0.65	1.41	1.7	1.57	0.38	-1.25	-1.06	-1.13	-0.19	-0.86	-1.02	-0.59	-0.98	-1.82	-1.31	-1.67	-1.28	-0.47	-0.53	-0.34	-0.73	-0.25	-1.26	-0.9	0.91	-0.94
MAPK1	MAPK1	XM_001089600.1	Endogenous	mRNA	100	0.67	1.87	1.54	0.95	-1.15	-0.94	-1.7	-1.38	-1.11	-0.23	0.88	0.18	-0.78	-1.29	-0.11	-0.84	-1.25	-0.78	-1.12	0.52	1.45	1.04	0.17	-1.01	-1.52	-0.44	0.66	-1.52	0.29	-0.36	-0.81	-1.05	0.47	0.36	2.15	-0.29	1.03	0.44	-0.91	-0.78	0	-0.73	1.38	0.83
MAPK11	MAPK11	XM_001112524.2	Endogenous	mRNA	100	-1.8	-1.36	-0.98	-1.54	-1.13	-0.99	-0.34	-0.07	-1.07	-0.87	-0.3	-1.39	1.03	0.75	0.35	0.47	0.29	0.82	-0.32	-0.29	-0.17	-0.48	0.88	0.38	1.05	0.07	1.06	0.74	1.57	2.22	0.88	0.86	0.64	0.22	0.43	1.57	1.05	1.35	-0.51	0.28	0.32	0.42	0.19	1
MAPK14	MAPK14	XM_001112423.2	Endogenous	mRNA	100	0.81	1.22	1.04	1.34	2.15	1.14	1.28	1.89	0.94	1.28	0.85	1.35	-0.38	-0.83	-0.88	-1.56	1.01	-0.63	1.06	0.95	1.35	1.2	-0.82	-0.53	-0.04	-0.54	-1.69	0.04	-1.52	-1.18	0.74	-0.13	-1.26	-1.31	-2.11	-0.59	-0.49	-0.57	0.11	-1.18	-1.45	-0.66	0.89	-1.23
MAPK3	MAPK3	XM_002802443.1	Endogenous	mRNA	100	-0.5	0.28	0.19	0.37	-0.1	0.13	-0.23	-0.42	-0.45	-0.38	0	0.32	0.85	0.38	0.71	1.08	1.94	0.43	1.84	0.32	0.5	0.73	0.81	-0.07	0.85	0.05	0.12	0.71	0.01	-0.31	0.58	0.4	0.58	0.13	0.62	1.06	0.76	0.75	1.84	0.1	0.76	0.83	0.4	0.19
MAPK8	MAPK8	XM_005565179.1	Endogenous	mRNA	100	-0.51	-0.4	-0.5	-1.3	-1.06	-1.51	-0.76	-0.49	-1.09	-0.99	-0.7	-0.54	-0.33	0.3	0.41	0.27	-0.52	-0.94	-1.72	-0.8	-0.69	-1.08	0.25	-0.38	-1.02	-1.17	0.89	-0.64	-0.36	-0.62	-0.57	-0.74	1.04	1.19	0.58	0.14	-0.1	-0.44	-0.79	0.56	0.13	-0.4	-0.22	0.54
MAPKAPK2	MAPKAPK2	XM_005540646.1	Endogenous	mRNA	100	-0.64	-1.42	-1.19	-1.33	-1.3	-2.19	-1.73	-1.31	-1.44	-1.86	-1.25	-1.91	0.05	0.73	0.22	0.66	-0.82	-0.64	0.16	-0.61	-0.61	-0.77	0.47	-0.66	-0.57	-0.36	-0.58	-0.36	0.56	-0.28	-0.29	-0.52	0.29	1.49	2.01	0.87	1.62	1.2	-0.02	0.57	0.67	0.11	-0.33	1.24
MAPKAPK5	MAPKAPK5	XM_001102910.2	Endogenous	mRNA	100	-1.34	-0.34	-0.02	-0.48	0.13	-0.88	0.07	-0.39	-1.69	-0.53	-0.53	-0.82	-0.08	-0.03	0.6	0.59	-0.83	0.28	-0.32	-0.22	-0.13	0.19	1.33	-0.04	0.08	-0.39	1.48	-0.26	1.2	1.7	0.26	0.69	1.93	1.18	1.51	1.3	1.28	1.55	0.28	0.23	1.53	0.64	0.59	2.05
MASP2	MASP2	XM_001118815.2	Endogenous	mRNA	93.33	-1.8	-1.52	-0.94	-0.82	-0.16	-0.79	-0.27	-0.33	-1.35	-0.54	-0.36	-1.77	-0.08	-0.02	1.27	0.8	1.07	0.51	0.76	0.17	0.27	-0.06	0.58	-0.11	-0.44	1.7	1.31	0.21	-0.72	-3.07	0.52	-0.69	-1.66	-0.88	-1.7	0.14	0.74	0.03	0.68	0.97	-0.54	-0.09	1.15	-1.32
MAVS	MAVS	XM_005568426.2	Endogenous	mRNA	98.33	0.49	0.97	0.77	1.78	0.42	-0.46	0.79	0.28	0.07	0.23	0.6	0.15	-0.67	-0.13	0.03	0.76	-0.82	-0.34	-0.44	-1.65	-0.37	0.34	0.86	-0.99	-1.62	1.68	0.47	-2.8	-0.54	1.56	0.11	0.53	0.59	1.46	0.73	1.08	0.35	0.26	0.29	1.43	1.3	0.35	-0.73	1.11
MAX	MAX	NM_001285216.1	Endogenous	mRNA	100	0.66	0.55	0.28	0.07	0.79	1.68	1.28	1.78	1.12	0.58	0.94	1.16	-1.02	-0.56	0.4	0.36	-0.79	-0.55	-0.48	-0.38	-0.11	-0.22	0.45	-0.4	0.22	0.32	1.55	-0.61	0.34	-0.36	-0.88	0.8	1.04	1	0.91	0.83	0.3	0.91	0.32	-1.76	0.28	0.1	-0.03	1.42
MBP	MBP	XM_001098960.2	Endogenous	mRNA	100	0.13	-0.18	0.23	0.14	1.72	-0.19	-0.01	-0.26	-0.3	-0.31	-0.42	-1.57	-1.4	-0.89	-0.47	0.33	-1.4	-1.73	-0.78	-2.4	-1.9	-0.54	-0.58	-0.52	-0.7	-1.19	-0.85	-0.09	0.02	0.95	-1.84	-0.09	1.84	0.7	1.29	1.14	0.25	1.02	-0.39	0.49	0.71	0.56	-0.79	1.37
MCL1	MCL1	NM_001266501.2	Endogenous	mRNA	100	0.77	-0.51	-0.74	0.11	0.71	-0.85	-0.05	-0.53	0.96	-0.03	0.1	-0.31	-1.15	-0.09	-0.52	1.14	1.12	-0.04	1.44	1.71	0.4	-0.12	0.53	0.71	1.3	-1.24	0.41	0.09	-1.24	-0.46	0.04	0.1	-0.5	-2.64	-3.44	0.13	-0.58	-0.52	1.23	-1.6	-1.06	0.07	-0.04	-1.44
MEF2A	MEF2A	XM_005560599.1	Endogenous	mRNA	100	1.38	1.36	1.88	1.86	2.09	1.36	1.87	1.72	1.35	1.03	0.97	1.35	-1.39	-1.21	-0.99	-0.76	-0.36	-2.46	-0.06	0.53	0.67	0.45	-0.96	-1.25	-0.5	-0.42	0.43	-1.1	-1.54	0.22	-0.03	-0.19	-0.15	0.38	-0.11	-0.39	-0.36	0.14	-0.35	-1.17	-0.12	-0.63	0.61	-0.57
MEF2BNB	MEF2BNB	XM_005588524.1	Endogenous	mRNA	95	-0.36	0.14	-0.2	-0.42	0.21	-0.67	-0.2	-0.07	0.38	0.53	-0.14	-0.4	-0.03	0.84	-0.96	0.44	0.51	0.23	0.47	0.42	0.48	0.08	-0.81	-0.55	0.01	-0.27	0.37	0.11	-0.5	-3.37	0.2	0.1	0.74	0.05	0.48	0.47	-0.06	-0.11	0.88	0.38	0.21	0.72	1.23	-0.36
MEF2C	MEF2C	XM_001086519.1	Endogenous	mRNA	100	-2.33	-1.03	0.47	0.32	1.25	0.54	1.66	0.71	-0.16	-0.39	-1.56	-0.16	0.01	0.29	1.33	1	0.26	-1.23	0.18	0.9	1.96	0.95	1.34	0.8	0.99	0.89	0.08	0.01	0.05	1.38	-0.77	-0.35	-1.56	-0.53	-2.62	-0.15	0.63	0.23	0.45	-0.93	-0.4	0.05	0.84	-0.57
MEF2D	MEF2D	XM_005541443.1	Endogenous	mRNA	100	-1.58	-0.99	-1.21	-1.38	-1.57	-1.94	-1.23	-0.83	-1.61	-1.73	-0.82	-1.23	0.22	-0.09	1.04	2	-1.37	0.36	-0.91	-1.18	-1.16	-1.06	0.75	-0.14	-0.47	-0.56	0.92	-0.55	0.71	1.02	-0.32	0.08	1.09	1.49	1.58	0.96	1.34	1.26	0.16	0.74	1.45	0.58	-0.59	1.44
MIF	MIF	NM_001283697.1	Endogenous	mRNA	100	-0.17	0.26	0.31	0.04	1.74	1.38	1.64	1.6	0.37	1.06	0.73	0.27	1.04	0.75	0.58	0.71	-0.53	0.57	-0.45	-0.87	-0.71	0.34	0.46	0.24	-0.12	0.01	0.5	-0.08	0.31	0.43	-1.07	-0.48	0.24	-0.21	0.49	1.22	1.29	1.32	-0.03	1.39	0.48	0.62	-0.05	0.8
MKNK1	MKNK1	XM_005543476.1	Endogenous	mRNA	100	1.84	0.79	1.18	0.89	2.1	1.38	1.53	1.69	1.36	0.6	0.6	0.89	-0.76	-0.75	-0.55	-0.61	1.23	0.11	0.99	1.64	1.36	1.15	0.49	-0.32	0.11	0.09	-0.4	-0.49	-1.34	-0.3	-0.34	0.22	-0.55	-1.78	-1.77	0.91	-0.25	0.08	0.71	-1.07	-1.07	-0.9	1.01	-0.37
MME	MME	XM_001105564.1	Endogenous	mRNA	93.33	-0.8	0.1	0.42	-1.06	-0.23	0.48	-0.31	0.59	-1.12	-1.07	-0.57	0.07	0.34	0.14	0.51	0.96	0.66	0.87	1.98	0.38	0.68	-0.36	0.93	0.45	-0.7	1.19	-0.08	-0.68	-0.59	1.01	0.95	-0.41	-0.18	-0.94	-1.41	-0.19	2.02	1.94	0.7	-1.75	0.11	1.28	-0.42	0.8
MMP9	MMP9	XM_001104871.2	Endogenous	mRNA	90	-1.24	-1.35	-1.55	-0.77	-1.02	-0.72	-0.92	-1.56	-1.28	-1.2	-1.14	-1.22	1.02	1.11	-0.93	2.87	0.51	0.47	0.73	0.32	-1.47	-0.84	-0.18	-1.15	-0.02	1.07	0.02	-0.52	-0.83	1.16	0.64	-0.09	-0.58	-1.23	-0.74	-0.51	0.05	0.08	0.55	1.2	0.9	0.24	-0.85	-0.55
MR1	MR1	NM_001284968.1	Endogenous	mRNA	93.33	1.66	0.2	0.18	0.65	0.88	0.05	0.94	0.19	1.71	0.58	0.41	0.52	-0.02	-0.25	0.5	-2.83	1.04	-1.34	0.57	0.43	0.23	0.09	-0.24	-0.08	1.13	0.44	-0.01	-0.33	-0.39	0.26	0.06	1.27	0.38	-0.03	-2.16	0.01	-0.53	-0.8	0.62	-2.49	-0.8	-1.3	0.03	-0.76
MRC1	MRC1	XM_005564743.1	Endogenous	mRNA	96.67	-0.6	-1.07	-1.03	-0.42	-1.07	-1.04	0.73	-0.3	-1.62	-0.52	-0.65	-0.6	0.18	0.36	-1.36	2.03	1.3	1.34	2.45	0.44	-0.42	0.09	-0.23	-0.76	-0.4	0.77	-0.27	-0.24	-1.2	2.22	1.01	-1.62	-1.14	-1.2	-0.77	0.2	0.06	0.52	0.98	0.73	0.76	0.9	0.39	-0.96
MS4A1	MS4A1	XM_005577709.1	Endogenous	mRNA	100	-2.11	-0.69	0.86	-1.47	-0.57	0.39	1.14	0.81	-1.16	0.14	0.91	-1.36	-0.26	0.06	1.33	0.3	-0.99	1.45	-2.51	-0.26	-1.18	-0.99	1.19	0.98	0.57	0.7	1.29	0.08	2.05	0.53	0.19	0.1	-0.22	0.55	-1.32	-0.83	-1.49	-0.4	-0.8	-1.01	-0.16	0.31	0.3	0.58
MS4A2	MS4A2	XM_005577736.1	Endogenous	mRNA	80	-0.8	-1.02	-1.38	-1.23	-0.32	-1.07	-1.2	-0.72	-0.64	-0.18	-0.16	-0.48	1.05	1.9	1.43	1.74	0.53	1.86	1.91	-0.35	-1.29	-1.29	1.13	1.3	0.1	1.45	1.11	0.56	1.13	1.4	0.86	0.87	0.2	0.11	0.34	-0.31	-0.73	0.08	0.71	1.07	1.08	0.29	-0.78	-0.14
MSR1	MSR1	XM_001097884.2	Endogenous	mRNA	90	1.49	0.34	0.81	0.91	1.01	0.22	0.3	0.15	0.94	-1.01	-0.59	0.07	-0.82	-0.12	-0.76	-1.99	1.56	0.07	1.87	0.16	0.06	-0.1	0.51	-0.4	1.05	0.45	0.09	1.43	-0.67	0.01	0.3	-0.59	0.19	-0.67	-1.55	1.01	-0.09	-0.22	0.37	-1.77	-1.07	-1.72	-0.59	-0.99
MX1	MX1	NM_001079693.1	Endogenous	mRNA	100	1.77	0.01	0.26	-0.21	1.3	0.02	0.1	0.06	1.78	0.12	0.06	-0.01	-0.47	0.77	0.25	0.08	1.73	-0.48	-0.46	1.13	0.79	-0.24	-0.37	0.12	1.83	-0.5	-0.33	1.49	-0.44	-0.21	-0.35	1.84	0.62	-1.74	-2.09	1.48	0.18	-1.45	1.53	-1.39	-1.27	-1.13	0.06	-1.48
MX2	MX2	XM_005548647.1	Endogenous	mRNA	100	1.92	0.01	0.16	-0.19	1.35	0.23	0.17	0.15	2.24	0.34	0.19	0.35	-1.09	0.37	-0.42	-1.01	1.49	-1.13	-0.52	1.2	0.8	0.01	-0.78	-0.33	1.47	-0.6	-0.56	0.99	-1.01	-0.81	-0.43	1.96	0.47	-1.55	-1.94	1.85	0.54	-0.53	2.02	-0.96	-0.5	-0.43	0.1	-0.47
MYC	MYC	NM_001142873.1	Endogenous	mRNA	100	-0.61	-1.7	-1.24	-0.44	-0.14	-0.14	0.44	0.47	0.47	-0.35	-0.25	-0.2	0.23	-0.16	-0.1	-0.43	0.91	-0.17	-0.7	-0.65	-0.65	-0.48	1.32	1.21	1.97	0.95	1.57	1.87	1.46	1.53	0.85	0.85	-0.7	-1.38	-2.45	0.9	-1.11	-1.29	1.53	0.9	-0.12	0.36	-0.98	0.11
MYD88	MYD88	NM_001130681.1	Endogenous	mRNA	100	2.13	-0.29	0.06	1.15	0.77	-0.33	-0.05	-0.42	1.98	-0.34	-1.02	0.53	-0.74	-0.31	-0.97	-0.79	0.48	-1.42	-0.72	1.97	0.55	0.27	-1.8	-0.29	0.34	-1.26	-0.42	0.11	-1.21	-0.88	-0.67	0.48	-0.61	-0.56	-1.89	1.08	0.4	-0.79	1.61	0.35	-0.05	-0.31	-0.49	-0.28
NCAM1	NCAM1	XM_005579655.1	Endogenous	mRNA	90	0.66	1.2	1.42	1.48	1.85	1.81	1.79	1.71	0.74	1.17	1.21	1.65	-0.67	-0.5	-1.76	0.39	-0.62	-0.4	-0.19	0.94	1.04	1.23	-1.94	-0.97	-0.67	-0.45	-0.74	-1.63	-1.69	0.42	-0.29	-0.56	-1.4	-1.45	-1.41	-0.8	-1.1	-0.63	-0.52	-0.67	-0.43	-0.48	0.84	-1.25
NCF4	NCF4	XM_005567397.1	Endogenous	mRNA	100	-1.26	-1.91	-1.23	-0.94	0.49	-0.68	-0.47	-0.89	-0.37	-0.5	-0.92	-0.3	0.15	0.13	-0.42	0.31	1.17	-0.21	2.33	0.08	-0.22	-0.14	0.72	0.37	0.84	0.08	-0.63	0.69	-0.71	-0.28	1.45	1.12	0.1	-1.14	-1.56	2.17	1.03	1.05	2.47	0.25	0.23	0.91	0.02	0.15
NCR1	NCR1	XM_005590349.1	Endogenous	mRNA	100	2.36	2.77	2.42	2.32	-0.51	-0.15	0.4	0.4	-0.34	-0.03	0.53	0.44	-1.54	-1	-0.75	-1.13	-1.6	-1.77	-1.17	-0.56	0.41	0.64	-0.76	-1.76	-1.48	-1.19	-0.77	-1.04	-0.49	0.05	-0.23	-0.05	0.26	0.46	0.31	0.41	0.68	0.75	-0.46	-0.82	0.07	-0.54	1.16	0.87
NFATC1	NFATC1	XM_001087929.2	Endogenous	mRNA	100	-0.78	0.27	-0.2	-0.18	0.71	0.17	1.22	0.58	0.25	1.13	1.32	0.29	-0.1	0.8	1.44	1.35	-0.77	1.07	-1.34	0.17	0.1	0.02	0.68	0.89	-0.1	0.68	1.84	-0.3	0.71	0.26	-0.31	-0.2	-0.11	-0.7	0.67	-0.06	0.11	0.28	-0.08	0.55	1.39	1.08	0.68	0.04
NFATC2	NFATC2	XM_005569356.1	Endogenous	mRNA	100	-0.79	0.19	-0.17	-0.25	-1.76	-0.29	-0.39	-0.16	-0.01	0.54	0.75	-0.12	-0.05	-0.35	0.79	0.82	-2.57	-0.55	-2.68	-1.07	-0.58	0.26	-0.03	-1.07	-1.43	-0.4	0.4	-0.77	0.77	0.58	-0.36	0.84	1.74	0.82	2.16	1.11	1	1.09	-0.47	1.1	1.61	1.12	0.51	1.7
NFATC3	NFATC3	XM_005592343.1	Endogenous	mRNA	100	0.63	1.61	1.12	1.07	-0.67	-0.54	-0.3	-0.16	-0.16	0.58	1.35	0.14	-0.13	-0.38	1.16	0.49	-1.45	-0.1	-1.37	-1.44	-0.29	0.41	1.17	-0.7	-1.16	0.43	0.19	-0.88	0.9	0.41	-0.18	-0.08	1.49	0.84	1.94	0.3	0.81	1.13	-0.96	-0.37	0.75	0.49	0.43	1.86
NFE2L2	NFE2L2	XM_005573572.1	Endogenous	mRNA	100	-0.19	-0.17	-0.05	-0.05	-0.05	-0.06	0.14	-0.04	-0.19	-0.21	-0.26	0	-1.06	-0.34	-0.88	-0.73	-0.07	-0.75	-0.41	0.01	-0.09	-0.26	-0.65	-0.82	-0.33	-0.53	-0.93	-0.75	-1.08	-0.74	-0.42	-0.78	-0.76	-0.04	-1.13	-0.76	-0.12	-1.16	-0.67	-0.48	-0.61	-0.91	-0.3	-0.7
NFIL3	NFIL3	XM_001101854.1	Endogenous	mRNA	100	1.45	-0.02	-0.17	0.9	1.76	0.75	0.24	0.6	0.59	-0.54	-0.74	0.29	0.34	-0.92	-0.75	0.83	1.79	0.1	1.95	1.54	0.66	0.66	0.2	0.57	0.99	0.33	0.3	0.43	-1.01	-0.04	0.7	-0.5	-1.85	-2.62	-2.63	0.12	-1.42	-0.68	1.13	-0.21	-0.98	-0.1	-0.09	-1.8
NFKB1	NFKB1	XM_005555555.1	Endogenous	mRNA	100	-0.85	-0.8	-0.74	-0.68	0.06	-0.27	-0.03	-0.1	-0.61	-0.36	-0.31	-0.47	-0.9	-0.68	-0.35	0.28	-0.08	-0.68	-0.85	-0.76	-0.7	-0.93	0.08	-0.57	-0.31	-0.46	0.15	-0.83	-0.64	-0.17	-0.58	-0.58	-0.94	-1.4	-1.33	-0.04	0.15	0.1	-0.47	0.18	-0.31	-0.17	-0.88	-0.25
NFKB2	NFKB2	XM_001104566.2	Endogenous	mRNA	100	-0.93	-0.97	-1.3	-1.47	0.22	-1.19	-0.51	-0.36	-1.58	-1.19	-0.49	-0.56	-0.78	-0.18	-0.4	1.18	0.38	0.08	-2.11	-1.08	-1.1	-1.15	-0.28	-0.43	0.15	-1.58	0.94	-0.52	-0.26	0.5	-1.11	-0.96	-0.25	-0.94	-1.53	0.22	0.57	0.44	0.39	0.6	1.15	1.34	-0.75	0.63
NFKBIA	NFKBIA	NM_001284932.1	Endogenous	mRNA	100	-0.87	-2.1	-1.3	-0.88	-0.03	-0.37	0.06	-1.05	-1.3	-0.83	-0.59	-2.62	0.21	0.62	0.31	1.67	1.04	1.24	1.77	0	-0.68	-0.78	0.31	0.33	0.04	-0.26	0.95	-0.17	-1.04	-0.52	-0.65	-1.25	-1.66	-2.44	-0.65	0.58	0.06	1.3	0.12	0.55	-0.37	0.96	0.17	-1.02
NFKBIZ	NFKBIZ	XM_005548255.1	Endogenous	mRNA	100	-0.94	-1.58	-1.21	0.25	1.13	0.69	1.02	1.29	0.82	0.49	0.62	0.29	0.37	-0.18	0.65	0.92	1.01	0.82	1.29	-0.51	-0.51	-1.25	1.28	-0.12	0.12	-0.07	0.96	0.5	-0.88	0.23	0.42	-0.3	-0.91	-2.73	-3.4	-0.78	-2.05	-1.13	0.36	0.14	0.28	0.49	-0.73	-0.78
NLRP3	NLRP3	XM_005539576.1	Endogenous	mRNA	100	0.28	-0.95	-0.21	-0.06	0.73	0.43	0.79	0.28	-0.27	-0.16	-0.91	0.59	-0.29	0.43	0.56	-0.46	1.68	0.51	1.88	0.31	-0.29	-1.01	0.83	0.95	1.92	0.9	1.64	0.87	-0.84	0.86	0.92	-0.31	-1.82	-1.98	-2.35	-0.24	-0.6	-0.55	0.49	-1.71	-1.51	-1.02	-0.09	-1.6
NOD1	NOD1	XM_005549884.1	Endogenous	mRNA	100	1.46	1.33	1.23	1.45	2.33	1.07	1.6	1.82	2.71	1.23	1.22	1.08	-0.84	-0.38	-1.11	0.66	-0.98	-1.04	-0.73	0.74	0.07	0.74	-0.9	-2.04	-0.61	-0.25	-0.27	-0.91	-0.59	-0.56	0.17	-0.02	0.33	-0.38	0.37	-0.49	-0.81	0.15	-0.64	-1.02	-0.24	0.01	0.72	-0.42
NOD2	NOD2	XM_005591903.1	Endogenous	mRNA	100	0.5	-1.09	-0.9	0.13	0.86	-0.47	-0.17	-0.59	0.42	-1.2	-1.16	-0.07	-0.75	-0.05	-0.87	0.12	0.93	-0.79	1.03	-0.03	-0.59	-0.35	-0.34	-0.26	0.42	-0.26	-0.06	-0.38	-1.28	-0.59	0.56	-0.87	-1.48	-1.72	-1.67	0.29	1.17	-0.26	0.66	-0.28	-0.28	-0.23	-1.19	-0.71
NOTCH1	NOTCH1	XM_001116824.1	Endogenous	mRNA	100	0.06	0.18	-0.33	0.29	0.07	-1.71	-0.33	-0.32	-0.58	-1.06	-1.04	-0.9	-1.56	-1.72	-0.2	-0.48	-0.25	-0.78	-1.87	-0.78	-1.22	0.05	-1.18	-1.78	-1.23	-0.39	-0.45	-1.14	-0.98	0.14	0.11	0.4	1.45	-0.99	0.58	1.03	1.08	1.05	0.04	1.88	0.48	0.45	-0.01	0.76
NOTCH2	NOTCH2	XM_001114248.2	Endogenous	mRNA	100	0.86	0.52	0.16	0.25	2.72	1.61	1.37	1.04	0.53	-0.34	-0.46	0.51	-1.14	-0.75	0.5	0.46	-0.17	-1.29	-0.59	1.43	2.42	1.2	0.29	-0.59	0.7	-1.04	0.27	-0.3	-1.71	-1.03	-0.05	-0.66	0.09	-1.93	-1.45	1.15	1.27	0.08	0.5	-0.96	-1.1	-0.33	0.74	-0.17
NR3C1	NR3C1	XM_005558115.1	Endogenous	mRNA	100	-0.51	0.45	0.25	-0.05	-0.58	-0.82	-0.37	-0.15	-0.6	0.13	0.71	-0.11	-0.85	-0.33	0.48	0.94	-2.26	-0.22	-1.4	-1.69	-0.98	-0.61	0.34	-1.03	-1.49	-0.69	0.45	-1.51	-0.05	-1.1	-1.17	-1.14	0.65	0.18	0.63	0.02	0.74	1	-0.88	-0.57	0.85	0.54	0.26	0.85
NT5E	NT5E	XM_005552431.1	Endogenous	mRNA	81.67	-0.92	-1.5	-1.33	-0.88	-0.81	-1.03	-1.16	-0.7	-1.53	-0.72	0.01	-1.08	-0.07	0.84	0.23	0.73	0.61	0.57	0.3	-0.34	-0.37	-0.91	0.16	-0.25	0.75	1.51	-0.01	0.26	0.68	2.19	1.15	0.43	0.01	-0.55	-0.1	0.54	0.74	0.64	0.67	1.43	1.58	1.04	-0.44	0.5
NUP107	NUP107	XM_005571495.1	Endogenous	mRNA	100	1.46	2.06	1.2	1.23	1.3	0.6	0.82	1.1	0.89	1.65	1.23	0.67	-0.38	-0.26	-0.72	-1.14	-1.31	0.36	-1.69	0.82	0.77	1.21	-0.04	-0.06	0.26	0.98	1.34	-0.43	0.5	1.72	-0.59	-0.13	0.72	-0.35	-0.31	-0.51	-0.54	-0.25	-0.73	0.13	-0.17	0.25	0.85	0.84
OAS1	OAS1	NM_001083949.1	Endogenous	mRNA	100	1.69	-0.04	-0.23	-0.68	1.33	0.09	-0.13	-0.09	1.88	0.23	-0.08	-0.29	0.18	0.72	0.27	-0.05	1.01	-0.39	-0.71	-0.66	-0.52	-1.13	-0.38	0.27	1.21	0.25	0.25	1.1	0.35	0.13	-0.08	1.6	0.92	0.05	0.13	1.59	0.74	0.37	1.61	0.43	0.53	0.56	-1.03	0.44
OAS2	OAS2	XM_005572308.1	Endogenous	mRNA	100	1.85	0.06	-0.14	-0.57	0.97	0	-0.1	-0.15	2.07	0.34	0.06	0.03	-0.32	0.73	0.14	-0.18	0.79	-1.12	-1.4	0.31	-0.08	-1.13	-1.18	0.02	1.54	-0.36	-0.37	1.28	-0.12	-0.11	-0.33	2.38	1.16	-0.63	-0.65	2.25	0.72	-0.3	2.12	-0.42	-0.24	-0.34	-0.94	-0.17
OAS3	OAS3	XM_005572307.1	Endogenous	mRNA	100	1.28	0.03	-0.03	-0.3	0.32	-0.48	-0.58	-0.7	1.57	0.07	-0.08	-0.25	-0.44	1.2	0.25	-0.03	1.38	-0.67	-0.61	-0.33	-0.44	-0.79	-0.55	0.2	1.76	-0.3	-0.04	1.29	-0.11	-0.15	-0.22	2.5	1.27	-0.59	-0.25	2.46	0.95	0.09	2.3	-0.34	-0.07	0.08	-0.52	0.03
OASL	OASL	XM_005572424.1	Endogenous	mRNA	100	1.96	-0.14	-0.23	-0.37	1.29	0.21	0.03	0.32	2.08	0	-0.26	-0.11	-1.09	1.17	-0.65	-1.05	1.28	-0.87	-1.4	0.78	-0.03	-0.78	-0.87	0.15	1.72	-0.77	-0.54	1.56	-0.78	-1	-1.21	2.24	1.09	0.16	-0.74	2	0.74	-0.97	2.14	-0.68	-0.66	-0.65	-0.71	-0.45
OXER1	OXER1	XM_005576013.1	Endogenous	mRNA	91.67	-1.44	-1.91	-1.75	-0.51	-0.52	-1.28	-0.82	-0.66	-0.91	-0.49	-1.57	-0.3	0.66	0.92	0.71	1.3	0.7	0.59	1.33	-0.74	-0.98	-0.92	0.64	0.57	0.69	0	0.88	0.38	0.09	1.25	0.78	1.08	1.03	0.95	1.04	1.21	1.22	1.01	1.02	1.34	0.99	1.29	-0.94	0.67
PAX5	PAX5	XM_005581286.1	Endogenous	mRNA	100	-0.93	-0.14	1.45	-0.07	0.71	0.57	1.3	1.05	0.1	1.26	0.95	-1.17	-1.04	0.43	2.29	0.1	-1.04	1.38	-0.74	-0.88	-1.73	-1.16	1.15	0.96	-0.7	1.66	0.07	-0.41	1.34	0.61	-1.6	-1.47	-0.15	0.3	-0.33	-0.12	-1.15	1.01	-1.34	0.33	0.36	1.47	0.21	-0.58
PDCD1	PDCD1	NM_001114358.1	Endogenous	mRNA	98.33	-1.87	-1.4	-1.96	-3.39	-0.78	-0.52	-0.61	-0.92	-1.02	-0.34	-0.91	-1.35	0.36	0.41	0.06	0.44	-0.67	1	-1.27	-1.9	-0.86	-1.09	0.76	0.97	-0.53	-0.13	0.92	0.02	1.33	1.53	-0.17	0.47	0.56	0.87	0.59	0.34	0.62	0.38	0.37	1.29	1.22	0.4	-0.6	0.4
PDCD1LG2	PDCD1LG2	NM_001083599.1	Endogenous	mRNA	90	1.71	0.93	0.97	1.3	2.03	1.23	1.89	1.86	1.17	0.93	0.62	0.8	0.11	-0.4	0.05	-1.83	-0.35	-1.74	-1.89	1.05	1.21	0.82	-0.59	-0.54	-0.68	-2.15	-0.25	0.06	-0.67	-2.13	-0.71	-0.04	0.26	0	-0.41	0.48	0.3	-0.13	0.31	-0.15	0.33	0	0.98	0.35
PDCD2	PDCD2	XM_005551355.1	Endogenous	mRNA	100	-0.61	-0.21	0.19	-0.03	-0.71	-0.87	-0.27	0.32	-0.32	-0.15	0.89	0.29	0.35	-0.52	0.52	0.1	0.25	-0.05	0.84	0.5	0.75	0.86	0.74	0.42	0.21	0.87	0.63	0.07	0.64	0.97	0.82	0.06	0.53	-0.3	-0.03	0.69	1.06	1.19	0.58	1.62	1.06	0.96	1.15	1.12
PDGFA	PDGFA	XM_005548950.1	Endogenous	mRNA	68.33	-0.48	-0.22	-1.11	-0.9	-1.32	-0.66	-0.85	-0.16	-0.7	-0.59	-0.49	-0.73	-1.16	0.63	0.56	-1.27	0.38	-1.11	0.99	0.72	0.03	-0.47	0.38	0.65	0.74	2.99	-1.95	-1	-0.51	-1.8	1.65	-0.45	-0.52	-0.17	-0.43	-0.44	0.48	0.65	1.48	-0.91	-0.81	0.37	-0.07	0.53
PDGFB	PDGFB	XM_005567244.1	Endogenous	mRNA	96.67	-0.48	-0.75	0.18	0.49	-0.24	-1.5	-0.72	-0.68	-0.46	-0.94	-0.28	-0.67	0.95	-0.01	0.61	1.58	0.91	1.73	1.14	-1.42	-0.78	-0.16	-0.38	-1.03	0.63	2.15	0.08	-0.44	-0.18	2.5	1.08	0.29	-0.58	-1.47	-0.51	0.82	-0.54	0.45	1.04	1.91	0.74	0.69	0.22	-0.14
PDGFRB	PDGFRB	XM_005558242.1	Endogenous	mRNA	90	1.79	1.83	1.54	1.6	0.64	0.92	0.78	0.99	1.05	0.98	1.24	1.03	-0.61	-0.51	-0.51	-0.44	-1.2	-1.47	-0.87	0.69	1.3	1.48	-0.22	-0.78	-0.64	-0.14	-0.27	-0.84	-0.57	-1.72	-0.61	-0.56	-0.22	-0.41	-0.56	-0.55	-0.44	-0.46	-0.73	-1.39	-0.41	-0.93	1.54	-0.18
PECAM1	PECAM1	XM_005584700.1	Endogenous	mRNA	100	1.96	1.54	1.68	1.9	2.03	1.88	1.91	1.73	1.56	1.38	1.3	1.63	-0.55	-0.62	-0.6	-0.4	-0.35	-0.92	-0.55	1.09	1.06	0.94	-0.78	-0.64	-0.39	-0.44	-0.6	-0.53	-0.63	-0.86	-0.7	-0.78	-1.24	-1.39	-1.24	0.05	-0.39	-0.41	0.35	-0.54	-0.42	-0.48	0.73	-0.55
PIK3C2G	PIK3C2G	XM_002807975.1	Endogenous	mRNA	90	-0.29	-1.23	-1.53	0.64	-0.29	-0.45	-0.01	-1.06	-0.84	-0.2	-0.2	0.36	-0.99	0.64	1.33	-1.98	-0.53	0.09	1.54	0.21	-0.21	0.44	1.42	0.72	0.4	-2.6	0.39	-1.68	0.27	-2.56	0.5	0.44	-0.21	-0.77	0.85	0.89	0.73	0.96	0.59	-1.58	-0.31	-0.17	0.11	-0.17
PLA2G2A	PLA2G2A	XM_005544567.1	Endogenous	mRNA	65	-0.67	-1.03	-0.9	-0.79	-0.77	-0.67	-0.77	-0.91	-0.84	-0.63	-0.76	-0.71	-0.65	-0.23	-0.05	-0.98	1.55	0.56	2.03	-0.14	-0.41	-0.83	2.08	-0.21	0.12	0.42	-0.1	-0.46	-0.91	1.74	1.16	1.64	0.3	0.54	1.23	2.16	0.89	2.55	0.28	0.42	0.78	0.56	-1.01	2.16
PLA2G4A	PLA2G4A	XM_005540257.1	Endogenous	mRNA	100	-0.7	-1.19	-1.09	-0.24	1.2	0.14	0.14	1.11	0.31	-0.96	-0.71	-0.04	-1.13	0.05	-0.09	-0.31	0.92	-0.75	2.1	0.03	-0.63	0.15	-0.36	0.03	0.96	0.96	0.51	0.48	-1.45	0.83	1.68	-0.07	-1.22	-2.16	-2	-0.87	-0.72	-1.28	0.52	-1.25	-1.41	-0.98	-0.7	-1.4
PLA2G6	PLA2G6	XM_002798388.1	Endogenous	mRNA	96.67	-0.72	-0.48	-0.41	-0.11	-1.39	-0.3	-0.84	-0.33	-0.25	-0.48	-0.85	-0.08	0.38	0.76	0.25	2.96	0.29	1.03	1.41	-0.45	0.1	-0.14	0.08	0.25	0.05	2.11	0.04	-1.06	-0.87	-2.59	1.27	0.61	-0.15	-1.43	-0.2	0.49	-0.35	0.47	1.48	0.64	-0.58	0.99	-0.21	0.63
PLAU	PLAU	XM_005565444.1	Endogenous	mRNA	65	-0.55	-0.88	-0.76	-0.33	-0.52	-0.55	-0.64	-0.77	-0.86	-0.17	-0.48	-0.59	-0.33	-0.73	-0.1	-0.84	-0.42	-0.76	-0.88	-0.08	-0.7	-0.12	0.16	0.2	-0.37	0.42	0.43	-0.36	-1.06	-1.08	-0.92	-0.46	-0.42	-0.4	-0.36	-0.53	0.06	-0.33	-0.01	-0.67	-0.14	0	-0.14	-0.35
PLAUR	PLAUR	XM_001106634.2	Endogenous	mRNA	100	-0.57	-1.65	-1.28	-1.1	-1.32	-1.32	-0.91	-1.43	-0.77	-1.43	-1.58	-1.02	0.86	0.18	-0.15	0.99	1.76	1.18	1.48	-0.19	-1.69	-1.61	0.01	1.28	0.86	0.65	0.42	0.64	-0.61	-0.25	0.57	0.06	-0.87	-1.19	-0.95	0.81	0.88	0.34	1.58	0.44	0.34	0.8	-1.94	-0.58
PLCB1	PLCB1	XM_001116017.1	Endogenous	mRNA	100	-0.87	0.18	0.14	0.37	2.19	0.35	0.42	0.79	-2.67	-0.92	-0.57	-0.68	-1.03	0.22	0.17	0.45	1.34	0.23	2.04	-0.54	0.08	0.03	1.16	0.38	0.45	-1.78	0.52	0.22	-1.42	-0.58	1.44	-0.44	-0.52	-2.22	-2.25	-0.16	0.02	0.03	0.61	-0.54	-1.58	0.25	-0.41	-0.94
PMCH	PMCH	XM_005572033.1	Endogenous	mRNA	76.67	-0.76	0.02	-1.26	0.55	-0.42	0.5	-0.45	0.26	0.4	-0.06	-0.97	-0.74	0.64	0.16	1.41	1.76	-0.03	-1.26	1.86	0.34	-1.13	-0.84	-1.86	-0.18	-0.08	2.9	-2.16	0.9	-0.35	-2	0.32	-0.56	-0.63	-0.76	0.04	0.39	-0.42	0.15	1.37	1.73	0.46	0.53	-1.35	0.33
PML	PML	NM_001042434.1	Endogenous	mRNA	100	1.36	-0.59	-0.54	-0.64	1.15	-0.71	-0.37	-0.15	1.94	-0.25	-0.16	-0.6	0.49	1.75	1.18	0.84	1.6	0.42	0.16	-0.64	-0.89	-1.08	0.42	-0.99	0.3	-1.38	-0.69	1.47	0.34	0.39	-0.18	2.61	1.46	-0.08	0.08	1.94	0.21	-0.24	1.75	-0.37	0.05	-0.16	-0.47	-0.45
POU2F2	POU2F2	XM_002808195.1	Endogenous	mRNA	100	1.36	0.5	0.84	0.84	2.32	1.6	1.93	1.77	1.09	0.72	0.54	0.95	-0.44	-0.74	-0.22	0.41	0.15	-0.63	-1.68	1.83	1.79	1.34	-0.38	-0.14	0.7	-0.89	0.03	-0.19	-0.6	-0.63	-1.49	-0.79	-0.34	-1.38	-1.43	0.31	-0.02	-0.05	-0.58	-1.06	-0.63	-0.54	1.38	-0.12
PPARG	PPARG	NM_001032860.1	Endogenous	mRNA	68.33	-0.39	-1.07	-0.88	-0.15	-0.46	-0.53	-0.68	-0.89	-1.05	-0.47	-0.03	-0.21	-0.31	-0.04	0.43	-1.01	0.71	-0.89	-1.09	-1.07	0.01	-0.77	0.03	-0.09	0.9	1.48	-1.54	-0.8	-0.41	-1.42	-1.16	1.06	1.83	2	2.08	0.73	1.29	1.29	-0.35	0.99	1.19	0.81	-0.06	1.74
PPP1R12B	PPP1R12B	XM_001106168.2	Endogenous	mRNA	100	-0.64	-0.09	-1.59	-0.22	1.54	-1.82	-0.71	0.88	-1.48	-0.29	-0.11	-1.26	-0.49	-1.16	0.59	0.19	-0.84	-0.97	-0.63	-0.39	0.14	1.84	1.5	-0.22	-0.33	2.05	1.46	-0.1	1.13	1.36	0.57	1.03	2.37	-0.75	0.26	0.07	-0.68	-0.05	-0.48	-0.45	0.62	-0.36	1.02	0.93
PRDM1	PRDM1	XM_001087708.2	Endogenous	mRNA	100	1.2	-0.14	-0.95	0.29	-0.45	-0.49	-0.73	-0.61	-0.15	-1.55	-1.12	-0.56	0.25	-2.01	-1.16	-1.77	-0.78	-1.29	-1.28	-1.02	-0.31	0.16	-0.43	-0.21	-0.62	-0.51	0.32	0.26	0.8	0.7	-0.94	0.98	0.56	0.36	-1.22	0.31	-1.17	-1.41	0.69	2.59	1.79	-0.44	-0.7	-0.07
PRF1	PRF1	XM_005565623.1	Endogenous	mRNA	100	2.37	2.1	1.42	1.5	-1.17	-0.82	-0.8	-0.56	0.53	0.05	0.54	0.34	0.02	-0.39	0.16	-1.07	-2.33	-1.23	-2.68	-0.99	0.16	0.19	-0.33	-0.72	-1.52	-0.32	-0.38	-1.07	0.97	0.36	-0.73	1.33	1.89	1.77	1.32	0.81	0.59	0.29	-0.53	-0.41	0.89	-0.23	0.55	1.35
PRKCA	PRKCA	XM_005584740.1	Endogenous	mRNA	100	0.22	2.06	1.34	1.02	0.77	0.98	1.05	1.14	1.01	1.04	1.04	1.25	-1.07	-0.98	0.42	-0.44	-0.78	-1.48	-0.39	0.1	0.28	0.62	-0.26	-0.3	-0.15	-0.13	0.23	-1.22	-0.63	0.26	0.37	-0.42	-0.07	-0.76	0.42	-1.14	-1.13	-0.18	0.17	0.99	1.12	0.94	0.94	-0.46
PRKCB	PRKCB	XM_001095880.2	Endogenous	mRNA	100	-0.86	-0.67	-0.78	-1.02	-0.13	-0.54	-0.53	-0.2	-1.37	-1.03	-0.86	-1.44	0.15	0.52	0.86	0.53	0.23	-0.19	0.48	-0.13	0.08	-0.44	0.73	0.64	0.78	0.57	0.41	0.09	1.21	0.74	0.5	0.65	0.64	0.8	1.41	1.27	0.9	0.92	1.73	0.01	0.97	1.01	0.06	1.63
PRKCD	PRKCD	XM_001083320.1	Endogenous	mRNA	100	0.36	0.21	0.4	0.62	1.5	1.26	1.24	1.26	0.59	-0.05	-0.46	1.03	-1.09	-1.02	-0.22	-0.19	2.14	-0.3	1.25	1.34	1.55	1.34	-0.13	-0.4	0.95	0.06	-0.18	0.41	-0.63	0.05	1.12	0.75	0.07	-0.84	-1.06	0.63	0.61	0.12	1.54	-0.97	0.06	-0.3	1.09	-0.12
PSMB10	PSMB10	XM_005592304.1	Endogenous	mRNA	100	2	0.85	1.36	1.41	1.52	0.96	1.37	1.26	2.4	1.09	1.11	1.04	-0.23	0.38	0.19	-0.36	-0.14	-0.19	-0.27	1.04	0.71	0.96	0.34	0.11	0.14	-0.16	0.02	0.32	0.14	0.37	-0.33	0.66	0.34	-1.23	-1.12	0.6	0.12	-0.17	-0.22	-0.75	-0.39	-0.36	1.14	-0.28
PSMB5	PSMB5	NM_001260845.1	Endogenous	mRNA	100	1.86	1.01	1.36	1.69	2.14	1.73	1.87	1.45	2.03	1.39	1.26	2.03	-1	-0.86	-0.61	-0.01	-0.26	-1.07	0.11	1.17	0.77	0.89	-0.37	-1.09	0.13	-0.69	-0.37	-0.77	-1.05	0.17	0.26	-0.29	-1.31	-0.65	-1.82	0.07	-0.45	-0.72	0.17	-0.93	-0.56	-0.85	0.33	-1.47
PSMB7	PSMB7	XM_001083368.2	Endogenous	mRNA	100	0.57	0.04	0.43	-0.37	-0.96	-1.41	-1.12	-1.18	0.43	-0.46	-0.54	-0.31	0.13	-0.04	-0.84	0.77	-0.79	-0.91	0.37	2.45	2.18	2.12	0.14	-0.13	-0.54	-1.06	0.39	-0.4	-0.31	-1.08	-1.18	-1.62	-0.47	0.6	-0.82	0.86	1.25	0.09	0.72	-1.42	-0.45	-0.28	1.64	0.2
PSMB8	PSMB8	XM_005553359.1	Endogenous	mRNA	100	1.25	-0.07	-0.04	-0.1	-0.34	-0.54	-0.27	-0.83	1.53	0.01	0	-0.19	0.04	1.01	-0.13	-0.6	0.62	-0.24	-0.37	0.44	0.23	0.11	-0.02	0.68	1.24	0.15	0.18	1.2	0.26	0.6	-0.09	2.04	1.63	0.9	0.1	1.41	0.84	0.09	1.78	-0.02	0.83	0.55	0.38	0.45
PSMB9	PSMB9	NM_001283167.1	Endogenous	mRNA	100	2.4	1.36	1.4	1.11	1.45	1.28	1.42	1.4	2.63	1.55	1.28	1.45	-0.59	0.24	-0.46	-0.9	-0.16	-0.73	-0.75	0.72	0.55	0.41	-0.22	0.06	0.24	-0.42	-0.31	0.15	-0.41	-0.07	-0.9	0.74	0.5	-0.63	-0.99	0.35	0.18	-0.35	0.34	-0.86	-0.19	-0.12	0.6	-0.2
PSMC2	PSMC2	XM_005550431.1	Endogenous	mRNA	100	0.18	-0.71	-1.83	-1.21	-0.44	-1.58	-2.37	-1.52	0.66	-0.37	-1.29	-2.1	0.97	0.14	-0.03	0.01	1.26	-1.08	-2.17	-0.07	2.43	0.64	-0.37	-0.56	1.43	0.43	-0.15	0.91	1.92	0.02	0.16	0.25	0.24	1.61	0.15	1.22	0.41	0.17	1.38	0.62	0.46	0.41	1.11	0.09
PSMD7	PSMD7	XM_001102147.2	Endogenous	mRNA	100	0.02	-0.99	-0.38	-0.54	-0.33	-1.75	-1.07	-0.57	-0.41	-1.27	-2.23	-1.16	1.33	0.95	0.67	1.51	0.69	-1.12	-0.13	-0.49	0.19	0.03	0.27	-0.13	0.42	-0.32	0.28	-0.77	-0.18	-1.14	-1.38	-0.53	0.19	1.31	-0.2	0.7	1.32	1.06	1.25	-0.65	-0.16	0.13	-1.06	0.27
PTAFR	PTAFR	XM_005544241.1	Endogenous	mRNA	100	0.45	-0.3	0.15	0.46	0.77	0.32	0.41	-0.26	-1.52	-1.43	-1.08	0.17	-1.53	-1.08	-1.17	-0.39	1.44	-0.56	0.99	1.54	1.64	1.15	-0.32	0.22	0.8	-0.14	0.28	-0.18	-2.49	-0.72	0.28	0.4	-0.79	-2.69	-2.63	0.86	0.12	-0.06	1.51	-0.35	-0.11	0.68	0.88	-1.41
PTGDR2	PTGDR2	XM_005577702.1	Endogenous	mRNA	83.33	0.63	0.01	1.08	0.56	1.54	1.49	1.64	1.41	0.49	0.54	0.5	1.09	-0.31	-0.52	0.69	-1.59	-0.46	-1.45	-1.68	0.86	0.71	0.99	0.65	-0.43	-0.71	-2.08	-2.18	0.16	0.39	-2.05	-1.76	0.69	-0.21	0.95	1.43	-0.22	0.1	1.23	0.28	-1.28	0.29	-1.21	1	0.32
PTGER2	PTGER2	XM_005561261.1	Endogenous	mRNA	100	1.67	-0.49	0.19	1.38	2.8	1.9	1.39	1.1	1.25	0.41	0.23	1.07	-0.01	-1.37	-1	-0.52	0.42	-0.7	0.62	2.33	1.68	1.62	-0.4	-0.42	-0.46	-0.9	-0.66	-0.82	-1.25	-0.09	0.23	-0.36	-0.37	-0.59	-0.82	0.3	-1.05	-1	0.25	-0.61	-0.94	-0.95	0.99	-1.42
PTGER3	PTGER3	XM_005543034.1	Endogenous	mRNA	98.33	-0.6	-1.23	-1.02	-0.43	-1.09	-0.43	-0.5	-0.99	-1.69	-0.8	-0.81	-0.87	0.43	0.6	0.93	0.56	-0.88	-0.43	0.29	-1.06	-0.64	-0.93	0.59	-0.25	-0.49	1.2	0.63	-0.26	0.94	1.64	0.35	1.68	2.49	2.19	2.59	0.42	0.33	0.74	-0.16	0.37	0.4	0.21	-0.77	1.04
PTGER4	PTGER4	XM_005556783.1	Endogenous	mRNA	100	-0.32	-1.32	-1.03	0.08	-0.25	0.44	0.2	0.72	0.95	0.36	0.6	0.74	0.13	-0.68	-0.23	-0.06	1.53	-1.08	0.12	-0.54	0.01	-0.21	1.46	-0.4	2.4	0.88	1.27	1.79	0.43	0.81	-0.07	0.69	-0.94	-1.68	-2.11	0.37	-1.65	-0.84	1.73	-0.68	1.03	-0.05	-0.04	-0.44
PTGFR	PTGFR	XM_005542941.1	Endogenous	mRNA	90	-0.24	-0.32	-0.86	0.59	-0.94	-1.5	-1.01	-0.1	-0.35	0.11	-0.29	-0.23	0.01	0.36	0.64	2.35	0.94	1.18	1.89	0.24	-0.05	-0.08	-0.11	0	0.12	-2.77	1.66	0.29	-0.66	2.27	0.22	-0.45	-0.47	-1.5	-0.03	1.34	-0.7	0.57	0.87	1.32	0.94	0.57	-0.42	-0.43
PTGIR	PTGIR	XM_005589661.1	Endogenous	mRNA	100	1.59	1	1.17	1.36	1.94	1.68	1.88	1.61	1.23	1.03	0.96	1.55	-1.02	0.33	-0.57	-0.98	-0.07	-0.77	-0.12	1.23	1.35	1.37	-0.64	-0.25	0.18	-0.1	-0.95	-0.92	-1.72	-0.75	-0.35	-0.59	-0.14	-0.4	-0.1	0.54	0.54	0.35	0.4	0.01	0.14	-0.03	1.01	-0.16
PTGS1	PTGS1	XM_005580874.1	Endogenous	mRNA	100	-1.06	-0.79	-0.42	-0.17	-0.26	0.81	-0.37	-0.79	-0.81	-0.85	-0.35	-1.23	-0.45	-0.26	0.16	0.35	0.77	0.7	2.54	-0.94	-0.63	-0.65	0.16	0.84	0.29	3.25	0.01	1.47	0.66	0.77	3.09	0.52	-0.15	-0.16	1.03	-0.44	-0.83	-0.06	1.65	0.44	0.6	0.09	-0.39	-0.32
PTGS2	PTGS2	XM_001107538.2	Endogenous	mRNA	100	-1.7	-1.43	-2.14	-0.77	-0.95	-0.4	-0.49	-0.6	-1.22	-1.05	-0.77	-0.97	0.85	0.83	1.24	1.16	1.17	0.5	0.88	0.45	-1.32	-1.55	1.24	0.47	0.17	0.09	0.88	0.6	0.21	0.8	0.37	-0.03	-1.17	-1.39	-1.57	-0.74	-1.02	-0.57	0.22	-0.64	-0.11	-0.37	-1.12	-0.58
PTK2	PTK2	XM_001093060.2	Endogenous	mRNA	100	-0.12	-0.15	0.21	0.44	0.99	0.73	0.34	0.3	0.29	0.21	0.04	0.22	0.27	0.48	1.17	1.06	1	0.2	1.24	0.72	0.52	0.54	0.89	0.73	0.95	1.01	1.02	0.69	0.04	0.53	1.34	0.19	-0.37	-0.76	-0.24	0.47	0.59	0.48	0.8	-0.18	-0.04	0.4	0.18	-0.14
PTPN2	PTPN2	XM_005587248.1	Endogenous	mRNA	100	1.39	0.88	0.86	1.17	1.82	0.74	0.79	0.61	1.46	1.03	1.02	0.7	-0.35	-0.31	-0.25	-0.01	1.17	-0.8	0.5	1.73	1.41	1.43	0.22	0.34	0.68	-0.19	-0.01	0.08	-0.54	-0.32	-0.26	-1.17	-0.98	-1.63	-2.04	-0.47	-1.26	-1.43	-0.61	-1.55	-1.88	-1.53	1.15	-0.91
PTPN22	PTPN22	XM_005542274.1	Endogenous	mRNA	100	0.78	1.72	1.32	0.91	0.29	0.45	0.53	0.96	0.69	0.88	1.83	1.08	-0.78	-0.91	-0.69	-1.02	-1.18	-1.09	-1.3	-1	-0.1	0.23	-0.05	-1.2	-1.98	-1	-0.71	-1.64	-0.1	-0.44	-1.26	-0.55	0.35	0.6	0.35	-1.12	-0.78	-0.26	-1.32	-1.71	0.09	-0.59	0.82	0.19
PTPN6	PTPN6	XM_005569995.1	Endogenous	mRNA	100	1.62	1.49	1.59	1.69	1.96	1.67	1.9	1.76	1.49	1.37	1.32	1.66	-0.37	-0.35	0.03	-0.28	0.19	-0.47	0	0.57	0.54	0.76	-0.27	-0.36	0.04	-0.19	-0.11	-0.26	-0.43	-0.12	-0.18	-0.06	-0.07	-0.54	-0.8	0.29	0	-0.14	0.3	-0.56	-0.08	-0.18	0.72	-0.15
PTPRC	PTPRC	XM_005540333.1	Endogenous	mRNA	100	1.32	1.56	0.71	0.19	-0.16	0.03	-0.28	0	0.62	0.87	1.32	0.62	-0.88	-0.8	-0.25	-0.62	-0.56	-1.62	-1.92	0.48	1.46	1.33	-0.24	-0.88	-0.53	-1.01	-0.21	-1.34	-0.54	-1.43	-1.58	0.21	1.46	0.05	0.68	1.27	1.42	0.88	0.89	-0.54	1.11	0.9	1.63	1.74
PYCARD	PYCARD	XM_005591734.1	Endogenous	mRNA	100	2.13	0.83	1.45	2.03	1.1	0.71	0.97	0.27	1.35	0.08	0.04	0.75	-0.4	-0.5	-1.07	-0.43	0.75	-1.22	1.3	1.56	1.13	1.46	-0.49	-0.35	0.43	-0.17	-0.96	-0.02	-1.3	-0.79	0.16	-0.04	-1.09	-2.08	-1.81	0.56	-0.05	-0.31	1.19	-1.05	-1.04	-0.53	0.61	-0.92
RAC1	RAC1	NM_001283802.1	Endogenous	mRNA	100	1.23	1.34	1.84	1.21	0.51	1.43	0.56	0.63	1.36	0.76	0.83	1.75	-1.14	-0.71	-0.68	-0.99	1.42	-0.72	1.13	2.09	1.92	1.37	-0.44	-0.63	0.72	-0.12	-1.07	-0.04	-0.98	-0.83	-0.05	-0.69	-1.4	-1.85	-1.44	-0.39	-0.17	-0.7	1.25	-1.7	-0.44	-0.49	1.21	-1.05
RAF1	RAF1	XM_005547856.1	Endogenous	mRNA	100	1.33	0.75	1.44	1.59	2.49	0.52	1.37	2.08	1.52	1.09	0.89	1.05	-0.16	-0.81	-0.76	-0.21	-2.25	-0.89	-0.5	0.22	-1.09	0.43	0.25	-1.34	-1.41	-1.16	-0.87	-1.46	-0.84	-1.18	-0.32	-1.13	-0.39	-0.03	-0.61	0.01	0.11	-0.48	0.3	-1.7	0.2	0.08	-0.69	0.5
RAG1	RAG1	XM_001084631.2	Endogenous	mRNA	61.67	-0.48	-0.07	-0.93	-0.72	-0.41	-0.49	-0.6	0	-1.23	-0.42	-0.67	-0.56	0.92	-0.87	-1.11	-1.09	-2.3	0.46	0.38	-0.12	-0.18	-0.8	0.52	-0.35	-1.14	-1.64	1.33	-0.83	-0.62	2.98	1.56	-0.29	1.17	0.8	1.49	1.51	0.39	0.18	0.85	1.15	-0.64	0.51	0.08	1.59
RAPGEF2	RAPGEF2	XM_001093090.2	Endogenous	mRNA	98.33	-0.21	-0.15	-0.75	-0.64	0.45	-0.28	-0.29	0.86	0.09	-0.69	-0.16	0.11	-0.45	0.59	0.07	0.58	1.2	0.54	0.67	-1.48	0.16	-0.37	0.53	-1.06	-0.21	-0.18	-0.86	0.02	-0.38	0.81	-0.49	-0.28	-0.21	-0.46	-0.54	0.26	0.6	-0.21	-0.49	1.13	-1.25	0.26	-0.31	-1.05
RARRES3	RARRES3	XM_001118373.2	Endogenous	mRNA	100	1.17	-0.13	-0.13	-0.34	0.16	0.62	1.05	1.08	2.9	1.65	1.6	0.61	0.14	0.6	-0.14	-0.63	-1.28	-1.29	-2.7	-0.02	0.38	0.59	-1.12	-0.67	-0.18	-0.82	-0.44	0.11	0.53	-0.21	-1.11	0.42	0.49	-0.3	0.2	0.65	0.14	-0.05	0.14	0.38	0.52	0.49	1.11	0.33
RELA	RELA	XM_005577248.1	Endogenous	mRNA	100	-0.44	-0.24	-0.25	-0.15	0.1	-0.58	-0.25	-0.39	-0.45	-0.46	-0.33	-0.69	0.55	0.97	0.83	1.24	0.28	1.09	0.29	-1.87	-1.78	-0.83	0.81	0.46	0.6	0.5	0.76	-0.08	0.03	0.1	-0.04	0.77	1.11	1.09	0.82	1.23	1.45	1.33	1.09	1.59	1.16	1.26	-0.95	1.05
RELB	RELB	XM_001104559.2	Endogenous	mRNA	100	0.17	0.04	0.37	0.22	0.53	0.49	0.56	0.4	0.42	0.52	0.59	0.42	-1.02	-0.51	-0.49	0.12	-0.17	-1.19	-1.27	0.09	0.34	0.27	-0.74	-0.95	-0.35	-0.79	-1.2	-0.46	-1.06	-0.92	-0.61	-1.37	-0.91	-1.34	-1.91	-0.48	-0.59	-0.51	-0.32	-0.58	-0.41	-0.4	0.53	-0.74
REPS1	REPS1	XM_005551982.1	Endogenous	mRNA	100	-0.42	0.21	0.76	0.68	-0.24	0.02	0.86	0.17	0.28	1.26	1.29	0.29	0.18	0.76	0.9	1.4	-0.39	-0.35	-0.98	-0.7	-0.63	-0.35	0.64	-0.46	-0.27	-0.07	0.95	0.09	0.19	-0.06	-0.12	-0.32	0.78	0.76	0.89	0.56	0.82	1.58	0.4	0.43	1.14	1.61	0.21	1.53
RHOA	RHOA	XM_001094831.2	Endogenous	mRNA	100	1.31	1.17	1.62	1.7	1.7	1.26	1.16	1.17	0.92	0.66	0.9	0.96	-0.93	-1.39	-0.66	-0.86	-0.11	-1	0.04	1.77	1.69	2.05	-0.33	-0.89	-0.68	-0.2	-1.54	-0.7	-0.35	-1.16	-0.4	-0.63	0.23	-0.88	0.2	0.6	0.76	0.36	0.88	-1.24	-0.22	-0.25	1.59	0.71
RIPK1	RIPK1	XM_005554158.1	Endogenous	mRNA	100	0.73	0	-0.08	0.01	0.65	-0.24	0.22	-0.05	0.35	-0.68	-0.67	-0.11	-0.77	0.68	-0.29	0.61	-0.57	-0.77	-1.07	0.02	-0.15	-0.27	0.11	-1.2	-0.94	-1.76	-0.81	-1.12	-1.24	-0.22	-0.71	-0.35	-0.26	0.41	-0.6	-0.44	-0.39	-0.97	-0.29	-0.03	-0.94	-0.99	-0.39	-1
RIPK2	RIPK2	XM_005563661.1	Endogenous	mRNA	100	1.36	0.41	0.28	0.68	0.6	0.28	0.33	0.83	1.66	0.98	0.97	0.8	-1.43	-1.02	-1.06	-1.82	-1.28	-2.04	-0.7	0.33	-0.06	0.05	-1.66	-1.02	-0.77	-2.4	-0.9	-0.76	-0.83	-0.58	-0.99	0.53	0.32	-0.06	-0.83	0.3	-0.42	0.14	0.26	-0.73	-0.49	-0.31	-0.16	-0.61
RNASEL	RNASEL	XM_005540173.2	Endogenous	mRNA	100	0.87	0.59	0.68	1.13	1.3	1.14	0.99	1.29	1.09	0.4	0.49	1.44	-0.74	0.09	-0.5	0.21	0.83	0.19	-0.83	0.06	-0.37	-0.26	0.6	-0.68	-0.04	0.14	-0.56	0.23	0.43	1.35	-0.29	0.8	0.8	0.97	0.19	0.66	0.34	0.38	0.69	-0.25	0.73	-1.04	-0.79	0.89
ROCK2	ROCK2	XM_005576551.1	Endogenous	mRNA	100	1.32	1.18	0.63	-0.02	0.76	1.33	0.48	0.54	1.8	0.5	1.44	0.89	-0.77	-0.61	-0.17	-0.05	1.18	-0.33	1.37	0.47	0.44	1.03	-0.08	0.08	0.58	0.28	-0.44	0.44	-0.45	0.47	0.11	0.52	0.09	-1.26	0.1	-0.08	-0.41	0.11	0.69	-0.75	0.83	0.24	0.05	0
RORC	RORC	XM_002801778.1	Endogenous	mRNA	86.67	0.87	1.22	1.59	1.14	0.34	0.54	1.42	1.61	1.32	1.11	1.01	0.28	1.24	-0.32	-0.04	1.07	0.1	-1.7	-0.25	0.5	-1.58	0.21	-2.19	-0.64	-0.35	1.75	0.37	0.97	-0.14	-2.31	0.17	0.12	-1.17	-0.98	-0.37	-0.66	-0.28	0.19	0.37	0.79	0.65	0.57	0.58	0.02
RPS6KA5	RPS6KA5	XM_001088246.2	Endogenous	mRNA	100	-0.93	0.39	-0.11	-0.48	1.76	-0.29	0.3	-0.13	0.33	-0.29	0.03	-0.76	-0.64	-0.28	0.97	-0.26	-1.55	-2.05	-1.54	-0.69	-0.56	0.14	-0.09	-1.79	-1.3	-2.36	-0.83	-1.41	0.13	-0.16	-0.84	0.07	2.94	1.69	2.18	0.82	0.43	0.82	-0.73	0.32	0.4	-0.37	0.18	1.03
RRAD	RRAD	XM_005592186.1	Endogenous	mRNA	81.67	-0.84	-0.75	-0.41	-0.67	-0.35	-0.1	0.27	-0.25	-0.4	0.15	-0.32	-0.87	-0.6	-0.07	-0.21	-1.07	-0.74	-0.03	-0.01	0.82	0	0.01	-0.28	-0.21	-0.53	-0.07	-0.29	-0.61	-0.7	0.25	-0.16	-0.61	-0.79	-0.84	-0.69	-0.5	-0.23	-0.67	-0.76	-0.94	-0.9	-0.91	0.52	-0.86
RUNX1	RUNX1	XM_005548734.1	Endogenous	mRNA	100	-2.18	-1.27	-2	-1.47	-1.1	-1.97	-1.88	-1.03	-0.83	-0.84	-0.71	-1.19	-0.51	-0.28	0.58	0.99	1.55	0.17	1.89	-1.19	-0.89	-0.77	0.5	-0.4	-0.55	-0.11	0.35	-0.57	-0.22	0.05	0.11	0.44	0.6	-0.93	0.51	0.85	0.7	0.59	0.7	0.26	0.05	0.73	-0.24	0.07
S100A8	S100A8	XM_005541787.1	Endogenous	mRNA	100	1.51	0.28	0.36	1.3	1.4	0.97	0.49	0.59	0.87	0.22	0.07	1.11	0.4	-1.36	-1.56	-0.95	1.39	-0.9	1.73	1.35	0.72	1.04	-1.11	-0.16	0.61	0.98	-1.66	0.54	-1.29	-1.17	1.17	0.59	-1.23	-1.68	-1.82	1.13	-0.05	-0.15	1.68	-0.14	-0.74	0.09	0.02	-0.91
S100A9	S100A9	XM_005541789.1	Endogenous	mRNA	100	1.09	-0.31	-0.32	0.84	0.99	0.51	0.02	0.08	0.4	-0.54	-0.7	0.56	0.83	-0.86	-1.03	-0.33	1.77	-0.4	2.12	1.42	0.68	1.11	-0.59	0.3	1.03	1.44	-1.11	0.86	-0.99	-1.07	1.58	0.82	-1.13	-1.55	-1.71	1.4	0.25	0.14	1.92	0.04	-0.55	0.34	-0.23	-0.66
S1PR1	S1PR1	XM_005542570.1	Endogenous	mRNA	100	-2.08	-1.04	-0.53	-1.46	-2.74	-1.19	-0.92	-0.73	-0.28	0.69	1.02	-0.53	0.95	1.16	1.35	1.7	-0.75	0.73	-0.98	-0.75	-0.62	-0.3	0.05	0.12	-0.98	0.13	0.97	-0.65	0.88	-0.19	-0.61	-1.11	-0.89	0.71	1.44	1.05	1.16	1.53	0.31	0.85	0.56	1.46	0.22	1.28
SELL	SELL	XM_005539939.1	Endogenous	mRNA	100	-0.62	-0.68	-0.33	-0.34	-0.87	-0.58	-0.41	-0.46	-0.16	0.01	0	0	0.67	0.85	0.63	0.92	2.06	0.65	1.62	0.09	-0.47	-0.41	0.94	1.06	1.32	0.97	0.82	0.95	0.52	0.6	1.06	0.63	-0.42	-1.36	-1.03	1.08	0.73	0.43	1.46	0.31	0.26	0.8	-0.32	0.07
SELPLG	SELPLG	XM_005572152.1	Endogenous	mRNA	100	1.4	1.69	1.6	1.35	1.18	1.49	1.52	1.33	1.32	1.27	1.32	1.58	-0.61	-0.62	-0.34	-0.56	0.02	-0.46	-0.26	0.68	0.62	0.76	-0.62	-0.68	-0.7	-0.78	-0.49	-0.58	-0.64	-0.02	-0.92	0.42	0.57	0.18	0.05	0.6	0.54	0.15	0.41	0.37	0.34	0.29	0.99	0.02
SERPING1	SERPING1	XM_001092271.2	Endogenous	mRNA	65	0.94	-0.63	-0.9	-0.79	-0.62	-0.67	-0.77	-0.91	1.88	-0.42	-0.76	-0.7	-0.41	2.05	-0.15	-0.99	0.87	-0.16	0.18	-0.47	-0.62	-0.18	-1.19	0.64	1.98	-1.28	-0.09	2.09	-1.24	0.9	-0.14	1.43	1.23	-0.66	-0.61	1.04	0.17	-0.61	2.03	0.33	-0.75	-0.75	-0.07	-0.68
SH2D1A	SH2D1A	NM_001032837.1	Endogenous	mRNA	100	0.53	1.65	0.75	0.65	-0.89	0.11	0.07	-0.05	0.61	1.19	1.49	1.05	-0.35	-1.04	-0.41	-0.39	-1.48	-0.22	-2.39	-0.67	0.14	0.8	-1.38	-0.5	-1.84	-1.05	-0.2	-0.77	0.44	0.4	-0.93	0.98	2.32	2.94	0.69	0.05	0.2	0.09	-0.52	-1.17	0.64	-0.66	0.98	1.05
SHC1	SHC1	XM_005541642.1	Endogenous	mRNA	100	2.63	1.34	1.14	1.22	2.25	1.58	1.36	1.61	2.58	1.11	0.98	1.67	-0.56	-0.68	-0.34	-0.64	-0.13	-0.33	-0.05	0.26	0.59	0.28	-0.74	-0.94	-0.27	-1.6	-0.24	-0.59	-0.15	-0.89	-0.67	-0.01	0.38	-0.72	-1.36	0.73	0.28	-0.12	0.2	-0.13	-0.21	-0.26	0.48	-0.05
SIGIRR	SIGIRR	XM_005576724.1	Endogenous	mRNA	100	1.23	1.44	1.56	1.43	1.13	0.09	0.91	1.59	0.75	1.32	1.48	0.78	-0.34	-0.38	-0.29	0.04	-1.16	-0.51	-2	-0.4	-0.46	0.43	0.43	-0.66	-0.81	0.48	0.57	-0.3	1.03	0.67	-0.61	0.34	1.26	0.38	0.87	-0.05	-0.03	0.55	-0.4	0.81	1.1	0.91	0.52	0.62
SIGLEC1	SIGLEC1	XM_005568446.2	Endogenous	mRNA	71.67	1.87	0.08	0.4	0.01	2.19	0.32	0.5	0.49	1.9	0.53	0.17	-0.13	-1.08	0.12	-0.27	-1.12	1.07	-1.06	-0.39	0.64	1.4	0.27	-0.52	-0.34	1.51	-1.32	-1.36	1.04	-0.84	0.19	-0.41	1.18	0.81	-0.89	-0.86	1.67	0.33	-0.59	1.61	-0.99	-0.95	-0.7	0.14	-0.91
SIRPA	SIRPA	XM_015457667.1	Endogenous	mRNA	100	1.22	0.75	1.11	1.21	1.8	1.34	1.34	1.4	1	0.38	0.06	1.56	-1.4	-0.78	-0.57	0.34	1.38	-0.76	1.51	1.56	1.5	0.71	0.13	-0.4	0.32	-0.62	-0.29	-0.38	-2.43	-1.19	0.25	-0.2	-0.77	-1.79	-1.64	0.26	0.59	0.2	0.62	-1.69	-1.14	-0.33	0.93	-1.07
SKI	SKI	XM_001086434.1	Endogenous	mRNA	100	-2	-0.5	0.09	-0.45	0.18	-0.46	1.69	-0.07	-0.8	0.14	-0.19	-1.23	0.11	0.58	0.64	1.49	-2.06	0.89	-0.22	-1.1	-1.42	0.61	-1.28	0.31	-1.69	0.17	0.6	-1.04	0.16	0	-0.41	-1.06	-0.41	0.45	3.18	0.58	1.59	1.9	-0.62	2.15	0.59	0.46	0.22	0.77
SLAMF1	SLAMF1	XM_001117605.2	Endogenous	mRNA	100	-1.77	-0.92	-1.35	-1.18	-0.32	-0.52	-0.43	0.3	0.55	1.04	0.87	-0.11	-0.17	-0.67	-0.48	-3.19	-0.99	0.22	-2.11	-1.3	-0.67	0.56	0.85	-1.1	-0.26	-0.07	-0.12	0.1	0.4	0.42	-0.75	1.29	1.52	1.76	0.24	0.51	-0.53	-0.12	-0.32	1.05	1.5	1.28	0.25	0.89
SLAMF6	SLAMF6	XM_005541247.1	Endogenous	mRNA	100	-1.21	-0.97	-1.35	-1.92	-2.34	-1.18	-1.18	-1.25	-0.64	0.57	0.48	-0.27	1.19	1.14	1.81	1.19	-1.37	0.29	-1.31	-1.19	-0.34	-0.3	0.54	0.1	-0.17	1.43	0.71	0.19	0.97	0.76	-0.68	0.55	1.76	1.87	1.38	0.76	0.54	0.55	-0.91	0.12	-0.12	0.11	0.16	1.04
SLAMF7	SLAMF7	XM_001117618.2	Endogenous	mRNA	100	-0.11	0.45	0.27	-0.16	-2.59	-1.22	-0.95	-1.36	-0.69	-0.58	-0.2	-0.49	0.45	0.23	0.31	-0.63	-1.66	-0.63	-1.32	-1	-1.2	-0.62	-0.16	-0.42	-1.15	0.55	0.09	-0.84	1.19	0.76	0.62	1.57	2.16	2.6	1.51	1.14	1.18	1.14	-0.31	0.9	1.49	0.23	0.09	1.75
SLC2A1	SLC2A1	XM_005543699.1	Endogenous	mRNA	100	-0.8	-1.2	-0.81	-1.05	-1.2	-1.77	-1.53	-1.3	-1.39	-1.38	-0.82	-2.05	0.6	0.84	0.92	2.82	0.31	1.27	0.19	-0.41	-0.93	-1.36	0.55	0.76	-0.35	0.48	0.95	-0.33	0.27	0.65	0.13	0.05	-0.24	0.74	2.25	0.28	1.66	1.45	0.2	1.89	0.65	0.75	-1.13	0.48
SMAD2	SMAD2	XM_005586756.1	Endogenous	mRNA	100	0.45	1.98	1.94	1.63	0.38	0.91	1.15	0.96	-0.12	1.2	1.58	1.66	-0.06	-0.33	-0.02	0.04	-0.27	-0.75	-0.41	0.44	1.11	1.58	0.06	-0.68	-0.47	0.06	0.3	-0.18	0.05	0.54	-0.04	-0.63	0.06	-0.51	-0.08	-0.25	-0.06	0.21	-0.45	-1.03	0.41	0.51	1.75	0.78
SMAD3	SMAD3	XM_005559876.1	Endogenous	mRNA	100	-1.74	-1.81	-1.39	-1.93	-0.78	-1.08	-0.51	-0.35	-0.17	0.25	0.2	-0.68	0.08	0.18	0.18	0.21	-1.26	-0.99	-2.62	-1	-0.97	-0.59	-0.08	-1.39	-1	-0.84	-0.06	-0.91	0.42	0.53	-0.79	-0.14	1.18	1.09	1.38	0.75	0.71	0.81	-0.4	0.38	1.01	0.8	-0.41	0.96
SMAD5	SMAD5	XM_005557849.1	Endogenous	mRNA	100	0.6	1.21	2.46	2.37	0.54	-1.11	-0.82	1.14	-0.9	-0.6	0.83	0.17	-0.68	-1.09	0.49	0.99	0.04	-0.92	0.54	-0.09	-0.37	0.12	1.46	-0.12	0.09	-1.02	1.19	-0.44	-0.27	0.84	-0.47	-0.03	0.51	1.31	2.08	-0.24	-0.32	1.6	0.22	-0.26	0.18	1.26	-0.05	0.12
SMAD7	SMAD7	XM_005586745.1	Endogenous	mRNA	100	-0.92	0.1	0.55	-0.87	-2.32	-0.87	-0.22	-1.08	-0.81	0.53	0.8	-0.65	0.37	0.96	0.57	1.68	-2.53	0.9	-0.9	-0.13	-0.69	-0.15	-1.07	0.19	-2.29	-0.24	0.48	-1.48	-0.49	-0.89	-1.14	-1.19	-0.61	0.78	1.76	0.33	1.71	1.58	-1.32	0.95	-0.39	0.5	0.35	0.52
SMPD3	SMPD3	XM_005592346.1	Endogenous	mRNA	96.67	-0.91	-0.32	-0.69	-0.07	1.83	1.33	1.56	1.46	-2.61	-0.84	-0.45	-1	-0.46	-0.72	-0.6	1.47	-1.65	-0.74	-0.04	-0.5	-0.16	0.22	0.51	-0.38	-0.35	1.03	0.32	0	-0.71	1.4	0.04	0.37	-0.26	-0.53	0.82	0.8	0.12	0.16	1.01	-0.12	-0.01	0.13	-0.52	0.16
SOCS1	SOCS1	XM_005591262.1	Endogenous	mRNA	100	1.04	-0.82	0.14	0.16	0.62	-0.1	1.62	0.11	1.48	0.22	0.74	0.62	-0.01	0.74	-0.47	1.25	-0.35	1.84	-0.93	0.86	-0.47	0.33	-1.13	0.61	-0.58	-0.18	1.34	-0.26	-1.45	-1.44	-1.79	-0.7	-1.65	-2.13	-2.08	0.54	1.12	-0.74	0.07	3.04	0.47	0.07	0.13	-1.47
SOCS3	SOCS3	NM_001194326.1	Endogenous	mRNA	100	-0.57	-1.39	-1.77	0.08	1.22	-0.29	-0.85	-1.66	0.2	-0.61	-0.2	0.9	0.43	0.1	-0.08	1.15	1.32	0.62	1.46	0.95	0.99	1.74	-0.44	1.54	0.04	0.44	0.62	0.64	-0.86	-0.31	1.03	-0.56	-1.91	-2.61	-2.28	0.22	-0.34	-0.57	0.81	1.86	0.75	1.15	-0.17	-1.48
SPP1	SPP1	XM_001093307.2	Endogenous	mRNA	48.33	-0.37	-0.93	-0.73	-0.57	-0.54	-0.38	-0.53	-0.21	-0.9	-0.18	-0.52	-0.44	-0.36	-0.68	-0.87	-0.86	-0.16	0.38	1.53	-0.91	-0.63	-0.63	0.65	0.82	-0.9	-1.3	-1.39	-0.65	-0.75	1.72	-1.01	-0.22	-0.28	-0.37	-0.3	-0.07	1.12	-0.3	0.83	1.12	-0.5	-0.51	-0.89	-0.41
SRC	SRC	XM_005568964.1	Endogenous	mRNA	100	0.96	-0.29	0.83	0.79	1.95	1.2	1.01	0.32	2.1	0.74	0.11	0.89	-2.35	-0.29	-0.04	0.98	0.68	-1.28	1.43	-0.08	-0.89	-0.84	-0.7	-0.33	0.75	0.87	-0.71	-0.24	-1.1	0.84	0.69	0.15	-1.34	-0.95	-0.52	-0.67	0.02	0.09	0.41	-1.87	-0.4	-1.25	-0.59	-1.56
STAT1	STAT1	NM_001261614.1	Endogenous	mRNA	100	1.71	-0.52	-0.27	-0.43	0.62	-0.18	-0.04	-0.43	1.48	-0.7	-0.93	-1.11	-0.96	1.45	0.37	-0.55	0.66	-1.19	-0.92	0.37	-0.24	-0.56	-0.24	0.31	1.24	-0.48	0.15	1.39	-0.9	-0.36	-0.62	2.93	1.87	-0.68	-1.08	2.25	0.98	-0.06	1.83	-0.22	0.6	0.77	-0.22	0.31
STAT2	STAT2	XM_001115072.2	Endogenous	mRNA	100	2.14	0.56	0.51	0.58	1.96	0.54	0.84	1.02	2.61	0.68	0.65	0.49	-1.06	0.66	-0.21	-0.89	0.5	-1.09	-1.13	0.44	0.4	-0.04	-0.56	-0.68	0.79	-1.2	-0.51	0.47	-0.71	-0.69	-1.19	2.13	0.94	-1.37	-1.2	1.6	0.02	-0.86	0.89	-0.99	-0.59	-0.6	0.24	-0.7
STAT3	STAT3	XM_005584241.1	Endogenous	mRNA	100	2.6	0.67	0.46	0.66	1.56	0.4	0.07	0.89	2.67	0.63	0.62	0.46	-1.54	0.27	-0.57	-0.19	-0.61	-2.49	-0.67	1.47	1.26	0.87	-0.67	-0.5	-0.51	-0.97	-0.89	-0.39	-1.31	-1.21	-0.45	0.34	-0.1	-2.33	-1.57	0.92	-0.01	-0.57	0.88	-0.07	-0.9	-0.09	0.65	-0.66
STAT4	STAT4	XM_001082561.2	Endogenous	mRNA	100	0.5	0.26	-0.41	-0.36	-0.52	-1.02	-1.51	0.23	-0.24	-0.12	0.4	-0.37	-0.68	-0.53	-0.17	-0.24	-2.23	-0.38	-3.38	-1.01	-0.73	-0.23	0.25	-1.11	-1.6	-0.56	-0.69	-1.62	0.92	0.06	-1.34	0.52	1.59	1.53	1.38	0.28	0.38	0.54	-1.05	-0.15	0.63	-0.16	0.31	0.8
STAT5A	STAT5A	XM_001109557.2	Endogenous	mRNA	100	-0.49	-1.53	-1.06	-0.51	0.85	-0.59	-0.07	-0.04	0.21	-0.25	-0.59	-0.08	-0.17	0.54	0.32	1.2	-0.13	-0.44	-1.1	-1.36	-1.26	-0.7	0.8	-0.3	0.84	0.37	1.22	0.25	0.05	0.5	-0.55	1.61	1.67	0.86	0.51	1.47	1.19	1.11	1.28	0.65	1.54	1.7	-0.58	0.9
STAT5B	STAT5B	XM_001109317.2	Endogenous	mRNA	100	-2.15	-1.05	-1.68	-1.34	-0.63	-1.16	-0.46	-0.6	-0.69	-0.43	0.22	-0.69	0.15	0.12	0.91	1.19	0.49	0.32	-0.24	-0.41	-0.16	-0.07	1.03	-0.1	-0.22	0.3	0.85	0.1	0.65	0.95	0.2	0.58	1.35	0.69	1.34	0.77	1.1	1.16	0.83	1.26	1.58	1.21	-0.14	1.23
STAT6	STAT6	XM_005571286.1	Endogenous	mRNA	100	1.71	1.48	1.31	1.51	2.14	1.26	1.53	1.79	1.7	1.11	1.2	1.5	-1.2	-0.49	-0.25	-0.79	-0.57	-0.96	-1	1.71	1.3	1.17	-0.64	-0.69	-0.35	-1.92	-0.21	-1	-0.97	-0.89	-1.19	-0.26	0.25	-0.56	-0.7	0.15	0.05	0.09	-0.26	-1.24	-0.23	-0.28	1.35	-0.33
SYK	SYK	XM_005582224.1	Endogenous	mRNA	100	1.83	1.79	1.49	1.84	1.86	1.58	1.38	1.23	0.91	0.84	0.82	1.55	-0.77	-0.91	-0.48	-0.15	0.72	-0.47	1.06	1.7	1.54	1.14	-0.22	-0.55	-0.22	0.08	-1	-0.68	-1.21	-0.5	0.1	-0.28	-1.34	-1.17	-1.65	0.21	-0.03	0.02	0.51	-1.26	-0.9	-0.49	1	-0.43
TAGAP	TAGAP	XM_005551523.1	Endogenous	mRNA	100	-1.11	-0.99	-1.11	-0.84	-1.71	-1.49	-0.02	-0.29	-0.43	-0.65	-0.47	-1.13	0.05	0.36	0.08	0.34	-0.46	0.52	-0.06	-0.95	-2.15	-1.44	0.55	-0.6	-0.45	-0.66	0.49	0.17	0.4	0.59	0.04	0.95	0.43	-0.62	-1.91	-0.56	-0.25	-0.78	0.28	-0.94	0.87	-0.07	-0.54	-0.68
TAL1	TAL1	XM_005543455.1	Endogenous	mRNA	100	-0.31	-1.51	-0.25	0.67	-0.03	1.33	0.73	0.45	-0.85	-0.31	-0.38	-0.88	-0.77	1.19	0.27	-0.3	1.91	0.42	2.74	-0.87	-1.94	-0.44	-0.2	1.2	0.41	0.94	-0.51	0.23	-0.1	0.02	1.49	1.04	-1.15	-0.64	1	-1.24	-1.5	-0.88	1.41	1.77	1.18	0.08	-0.63	-0.93
TAP1	TAP1	XM_005553361.1	Endogenous	mRNA	100	0.75	-0.8	-0.95	-1.22	-0.87	-1.13	-1.08	-1.07	1.2	-0.76	-0.79	-1.28	-0.26	1.41	0.37	-0.14	0.21	-0.73	-1.4	0.11	-0.07	-0.45	0.09	0.24	1.08	0.07	0.4	0.75	0	-0.34	-1.09	2.55	2.18	1.57	0.71	1.18	0.49	0	1.51	0.48	1.39	1	-0.02	0.55
TAP2	TAP2	XM_002803985.1	Endogenous	mRNA	100	1.28	-0.4	0.3	-0.07	0.69	-0.54	0.21	-0.65	1.49	-0.26	-0.37	-0.88	-0.17	1.25	0.29	-1.18	1.42	-0.48	-0.04	0.34	0.44	1.22	0.34	-0.14	0.63	-2.15	-0.49	0.01	0.3	1.28	-1.03	2	2.06	-0.26	0.22	1.12	0.32	0.2	0.66	0.37	0.6	-0.45	0.87	-0.02
TAPBP	TAPBP	XM_005553311.1	Endogenous	mRNA	100	1.44	0.4	0.83	0.6	1.17	0.72	1.08	0.47	1.71	0.61	0.59	0.69	-0.23	0.25	0.17	-0.27	0.03	-0.6	-0.33	0.11	0.48	0.81	-0.26	-0.41	-0.12	-0.88	-0.34	-0.22	-0.7	-0.98	-0.56	0.99	1.1	-0.23	0.1	1.9	1.33	0.83	1.32	0.15	0.48	0.63	0.98	0.37
TARP	TARP	XM_015133689.1	Endogenous	mRNA	100	-0.36	-0.34	-0.99	-0.83	-1.29	-0.73	-1.02	-0.47	-0.09	-0.02	0.75	0	0.26	-0.54	0.02	-0.6	-2.19	-1.21	-2.39	-1.45	-0.57	0.11	0.28	-0.91	-1.2	0.3	-0.13	-0.86	1.38	1.07	-0.18	0.84	1.29	1.47	1.25	0.86	0.82	0.98	0.14	0.55	1.77	0.9	0.19	1.8
TBK1	TBK1	XM_001116924.2	Endogenous	mRNA	100	1.34	0.54	0.87	0.46	0.83	-0.45	-0.83	0.4	1.25	0.41	0.74	0.21	-0.84	-0.33	-0.6	-0.09	-1.24	-2.09	-1.89	0.71	1.58	1.38	-0.48	-0.73	-0.02	-0.87	-0.72	-0.12	0.16	-0.4	0.08	0.3	-0.17	0.2	-0.38	0.37	-0.72	-0.41	-1.11	-2.44	-0.58	-1.45	1.33	-0.37
TBX21	TBX21	XM_005583510.1	Endogenous	mRNA	100	0.87	1.33	0.75	0.78	-1.59	-0.96	-0.87	-0.71	0.36	0.17	0.72	0.39	-0.52	-0.68	0.08	-0.83	-2.4	-1.09	-2.62	-0.91	0.13	0.55	-0.56	-1.23	-1.96	-0.63	-0.54	-0.99	-0.27	-0.42	-0.79	1.45	2.18	2.11	1.25	0.82	0.21	0.53	-0.29	-0.85	0.96	0.01	0.96	1.59
TBXA2R	TBXA2R	XM_005587515.1	Endogenous	mRNA	96.67	-1.71	-0.08	0.17	0.31	-0.51	0.1	0.98	-0.3	-1.09	1	1.02	0.27	-0.2	0.48	0.76	0.7	-0.12	0.69	0.6	1.29	-0.31	0.97	0.43	-0.18	-1.22	0.12	0.39	0.27	0.29	0.61	0.87	0.68	0.73	0.6	1.48	0.58	1.15	1.06	0.42	-0.29	1.19	0.9	0.98	0.4
TCF4	TCF4	XM_005586613.1	Endogenous	mRNA	100	0.38	-0.79	0.6	0.38	0.32	0.18	1.78	1.06	1.81	0.41	0.62	0.17	-0.26	-0.31	0.6	-0.76	0.25	-0.02	0.77	0.19	-0.95	-1.58	0.96	0.12	0.91	0.84	0.3	0.75	0.61	1.75	1.88	1.5	-1.57	-1.12	-2.39	0.54	-1.35	-0.66	0.05	0.54	0.45	0.47	0.18	-0.93
TCF7	TCF7	XM_005595987.1	Endogenous	mRNA	100	-1.07	0.35	-0.3	-0.04	0.44	-0.06	0.98	0.51	1.13	1.81	1.64	0.77	-0.15	-0.45	0.54	0.3	-0.03	-0.95	-1.11	-0.16	-0.25	0.09	0.88	-0.99	-0.17	0.61	1.01	-0.18	0.36	0.9	-0.33	0.62	1.24	-0.65	-0.03	0.59	-0.71	0.02	0.63	0.76	0.79	1.57	0.26	0.26
TFRC	TFRC	XM_005545258.1	Endogenous	mRNA	100	-1.95	-1.39	-1.17	-1.99	-1.49	-1.36	-0.2	-1.22	-1.23	-1.53	-1.16	-1.51	1.19	1.12	0.48	1.74	-0.6	0.82	-0.77	-0.58	-1.22	-0.73	0.55	-0.07	-0.08	-0.55	0.25	0.12	0.97	0.24	-0.42	0.11	0.21	0.41	0.25	0.96	2.03	1.17	-0.95	1.44	0.1	-0.62	-0.73	1.33
TGFB1	TGFB1	XM_005589339.1	Endogenous	mRNA	100	1.03	1.29	1.23	0.62	-0.79	-0.08	-0.05	-0.33	0.19	-0.04	0.51	-0.01	-1	-0.09	-0.18	1.3	-1.64	-0.4	-1.35	-0.43	0.09	0.28	-0.89	-1.35	-2.04	-1.21	-0.09	-2.01	-0.99	-1.41	-1.75	-0.9	0.05	0.14	1.44	-0.34	1.2	0.59	-1.3	0.3	0.56	-0.3	0.86	0.16
TGFB2	TGFB2	XM_005540874.1	Endogenous	mRNA	93.33	-0.91	-1.02	-0.77	-0.01	-0.37	-0.12	-0.21	-0.39	-1.36	-0.33	-0.88	-0.73	0.67	0.99	1.04	0.7	1.39	1.2	2.36	-0.48	-1.43	-0.78	0.89	1.34	0.88	2.19	0.65	1.46	1	1.32	2.08	0.16	-0.44	-0.59	-0.34	-0.48	-0.53	-0.32	0.6	1.14	0.67	-0.35	-0.43	-0.39
TGFB3	TGFB3	XM_005561843.1	Endogenous	mRNA	90	-0.01	-0.38	-0.92	0.75	-1.93	-0.72	-1.08	0.08	-0.33	0.62	-0.1	0.76	-0.65	-1.63	1.32	-1.88	1.36	-1.7	0.61	0.32	0.45	0.16	0.26	-0.8	-0.48	2.58	1.46	-0.74	-0.52	2.74	0.3	0.41	0.29	-0.82	0.22	-0.76	-1.03	-0.44	0.11	1.39	0.72	-1.39	1.21	1.06
TGFBI	TGFBI	XM_005557841.1	Endogenous	mRNA	100	-0.08	0.02	0.57	0.43	1.34	0.87	0.71	0.08	0.13	-0.44	-0.4	1.14	-1.33	-0.06	0.32	0.36	1.79	0.48	2.13	1.57	1.56	1.3	1.35	0.14	0.59	-0.47	-0.07	0.08	-1.99	-0.67	0.86	0.11	-1.21	-1.8	-1.9	0.86	0.61	0.45	1.48	-1.17	-0.84	-0.07	0.83	-0.78
TGFBR1	TGFBR1	XM_001112590.2	Endogenous	mRNA	100	0.86	0.85	0.9	0.94	0.45	-0.06	0.19	0.03	0.37	0.66	0.89	0.69	-1.63	-1.5	-0.36	0.45	-1.87	-0.36	-1.15	0.89	1.13	0.57	-0.29	-0.97	-1.29	-0.77	-0.31	-1.97	-1.41	-1.2	-1.75	-0.86	-0.29	-0.15	-0.22	-1.05	-0.68	-0.28	-1.29	-0.44	-0.14	-0.1	0.64	0.03
TGFBR2	TGFBR2	XM_005545564.1	Endogenous	mRNA	100	-0.31	-0.27	-0.2	-0.47	-0.22	-0.95	-0.8	-0.33	-0.27	-0.35	0.41	-0.67	-1.4	0.16	0.06	0.32	-1.82	-0.98	-2.16	-0.86	-0.19	0.1	-0.39	-1.62	-1.81	-0.6	-0.12	-1.41	-0.15	-0.82	-1.62	-0.92	0.86	1.01	1.23	1.01	2.24	1.03	-0.92	0.91	0.96	0.59	0.32	1.11
THBS1	THBS1	XM_001093770.2	Endogenous	mRNA	100	-0.23	-1.38	-1.17	-0.77	0.47	0.07	-0.03	-0.14	-0.81	-1.49	-1.16	-1.05	-0.29	-0.66	-0.04	-0.86	0.73	-0.27	0.94	0.12	-1.29	-1.7	-0.31	0.04	-0.06	0.05	-0.76	0.04	-0.72	-0.24	0.43	0.55	-1.14	-1.41	-0.91	0.7	-0.33	-0.67	0.86	-0.18	-0.27	-0.54	-1.87	-1.3
THY1	THY1	XM_005579921.1	Endogenous	mRNA	95	0.85	0.9	0.86	0.82	0.95	1.36	1.46	1.35	1.01	1.24	1.49	1.34	-0.76	-0.84	-0.99	-0.14	-0.48	-0.34	-0.47	0.22	0.68	0.99	-0.16	-1.04	-0.64	-2.11	-0.93	-0.56	-0.91	-2.09	-0.53	-1.07	-1.22	-1.13	-0.97	-0.94	-0.92	-1.36	-0.54	-1.63	-0.61	-0.7	1.28	-0.89
TICAM1	TICAM1	NM_001287328.1	Endogenous	mRNA	93.33	0.95	0.24	0.38	0.35	0.15	0.11	0.01	0.19	1.1	0.43	0.89	0.08	-1.71	-0.58	-0.73	-2.17	-0.32	-0.66	-0.19	0.21	-0.06	-1.18	-0.08	-1.33	-0.85	-0.21	-0.2	-1.98	-2.51	0.96	-0.57	0.31	-0.78	-0.3	-0.46	-0.48	-0.05	-0.21	0.4	0.28	-0.38	0.34	-0.67	-0.68
TIGIT	TIGIT	XM_005548101.1	Endogenous	mRNA	100	-0.47	0.3	-0.41	-0.66	-2.13	-1.69	-1.27	-1.42	0.01	-0.03	-0.15	-0.71	0.82	0.49	0.36	0.16	-1.3	-1.49	-1.77	-1.93	-1.11	-0.93	-1.13	-0.56	-1.11	0.47	-0.06	0.53	1.55	1.43	0.66	1.57	1.76	1.22	1.44	1.02	0.91	1.06	0.54	1.16	0.98	0.9	-0.76	1.34
TIRAP	TIRAP	NM_001130435.1	Endogenous	mRNA	100	0.47	1.36	1.39	1.31	1.1	0.13	1.15	0.01	0.9	0.97	0.56	1.1	-0.1	0.44	0.59	1.56	-1.09	-1.37	-0.36	-0.64	0.34	0.04	-0.81	-0.9	-0.9	0.31	0.62	-2.39	-0.74	-1.95	-0.24	-0.65	0.33	0.89	1.34	0.8	0.96	1.73	-0.4	-0.3	1.17	1.66	0.28	0.55
TLR1	TLR1	NM_001130424.1	Endogenous	mRNA	100	1.3	0.65	0.7	1.02	0.97	0.6	0.78	0.57	1.4	0.6	0.2	1.46	-0.46	0.2	0.05	0.41	1.34	-1.07	1.13	0.59	0.81	0.15	0.25	0.2	1.12	0.32	-0.33	0.41	-0.95	0.06	0.5	0.69	-0.12	0.41	-0.78	0.97	0.49	0.08	1.58	-0.14	-0.12	0.41	-0.1	0.23
TLR2	TLR2	NM_001130425.1	Endogenous	mRNA	100	1.04	-0.34	-0.37	0.27	1.3	0.44	0.68	0.13	1.04	-0.07	-0.17	0.87	-0.75	-0.24	-0.64	0.1	1.11	-0.05	0.89	1.89	1.27	0.32	-0.51	0.08	0.54	-1.26	-0.19	0.3	-1.79	-0.89	0.09	-0.07	-1.07	-2.59	-3.08	0.44	-0.45	-0.61	0.61	-1.14	-1.18	-0.22	-0.03	-1.41
TLR3	TLR3	NM_001036685.1	Endogenous	mRNA	98.33	2.55	2.8	1.89	2.14	-1	-0.15	-0.39	-0.07	1.94	1.3	1.41	0.72	-0.58	0.26	-0.39	-0.31	-0.5	-0.27	-0.79	-0.84	-1.01	-0.44	0.15	0.12	0.68	0.44	0.8	-0.07	-0.4	1	-1.55	0.32	-0.48	-0.48	-0.92	-0.25	0.06	-0.85	-0.21	0.24	-0.47	-0.56	0.08	-0.36
TLR4	TLR4	NM_001037092.1	Endogenous	mRNA	100	-0.26	-1.06	-1.51	-0.94	-0.88	-0.99	-0.62	-1.47	-0.48	-1.72	-1.74	-1.11	-0.31	0.53	-0.3	0.45	0.94	-0.79	0.66	0.82	0.11	-1.32	-0.42	0.67	1.16	-0.57	-0.22	0.24	-1.84	-0.42	-0.13	0.69	0.03	-1.18	-2.06	1.02	0.63	0.04	1.51	-0.5	-0.47	0.01	-0.91	-0.28
TLR5	TLR5	NM_001130429.1	Endogenous	mRNA	100	-1.64	-1.5	-0.87	-0.7	0.06	0.21	0.3	-0.71	-2.04	-1.45	-1.92	-1.39	-0.41	0.08	0.35	1.28	2.23	0.41	2.46	0.94	0.33	0.12	0.95	0.46	1.14	0.41	-0.75	1.02	-0.87	0.97	1.37	0.35	-1.32	-1.61	-1.48	0.46	0.55	0.26	0.49	0.06	0.34	0.25	0.11	-0.06
TLR6	TLR6	NM_001130430.1	Endogenous	mRNA	100	0.78	1.12	0.98	0.83	1.64	0.84	1.19	1.21	0.15	-0.08	-0.22	0.65	-0.84	-0.68	-0.24	-0.08	1.66	-0.94	1.04	1.36	1.43	0.77	-0.17	-1.23	1.27	0.31	-0.4	0.18	-0.35	1.1	0.93	0.24	0.02	-0.44	-1.22	0.78	0.42	-0.49	1.22	-0.75	-1.11	-0.16	0.59	-0.25
TLR7	TLR7	NM_001130426.1	Endogenous	mRNA	96.67	0.36	-0.81	-0.41	0.16	0.47	0.26	0.93	0.54	2.48	0.71	0.54	0.28	-1.29	-0.16	0.79	-3.17	1.15	-0.89	0.87	0.3	-0.28	-0.12	0.52	-0.45	0.87	-3.72	-0.47	0.52	0.2	0.39	2.13	1.38	0.28	0.05	-0.91	1.18	-0.5	-1.05	0.12	-0.69	0.2	-0.77	0.58	-0.01
TLR8	TLR8	NM_001130427.1	Endogenous	mRNA	100	1.18	0.85	0.93	1.16	1.82	1.61	1.28	1.24	1.37	0.57	0.49	1.72	-1.2	-0.48	-0.56	-0.31	0.1	-0.77	-0.15	1.67	1.69	1.19	-0.11	-0.36	0.59	-1.12	-0.1	-0.12	-1.6	-0.69	-0.08	-0.46	-0.88	-0.92	-2.26	0.01	0.14	-0.25	-0.04	-1.86	-1.63	-1.1	0.97	-0.46
TLR9	TLR9	NM_001130431.1	Endogenous	mRNA	80	0.2	-0.54	0.05	-0.05	0.38	0.98	1.22	1	0.23	0.75	-0.64	-0.79	-0.79	0.38	1.43	2.39	0.33	0.85	1	-0.41	-1.18	-1.17	1.57	0.34	0.35	-2.13	-2.25	0.57	0.91	-2.09	0.68	1.52	0.05	0.11	-0.58	-0.04	-0.28	0.13	1.08	-1.11	0.18	1.22	-0.82	0.12
TMEM173	TMEM173	XM_005557935.1	Endogenous	mRNA	100	1.45	0.96	1.25	1.53	1.78	1.28	1.63	1.27	1.75	1.07	1.14	1.5	-0.33	-0.15	-0.55	-0.42	0.65	-0.45	0.73	1.2	0.91	1.25	-0.49	-0.2	0.14	0.1	-0.26	-0.12	-1.12	-0.07	0.34	-0.51	-1.28	-2.08	-1.95	-0.45	-1.1	-1.24	0.45	-0.18	-1.06	-0.57	0.9	-2.03
TNF	TNF	NM_001047149.1	Endogenous	mRNA	100	1.33	0.69	0.98	0.48	0.06	-0.43	-0.22	-0.3	0.37	0.08	0.35	-1.03	-0.04	-0.59	0.09	0.14	-1.12	-2.07	-1.82	-0.61	0.13	-0.62	-0.59	-0.96	-0.88	-2	-0.42	-0.58	-1.03	-0.47	-1.25	-0.9	-0.72	-0.33	-0.5	0.25	0.32	0.39	0.03	-0.99	0.91	-0.05	-0.11	0.58
TNFAIP3	TNFAIP3	NM_001283816.1	Endogenous	mRNA	100	-1.24	-1.77	-1.33	-1.31	-0.55	-0.64	-0.47	-0.85	-1.19	-1.56	-1.53	-2.04	0.42	0.19	0.3	0.81	-0.25	0.6	-0.03	-1.07	-0.45	-0.85	0.59	-0.69	-0.37	-0.44	0.59	-0.38	0.21	0.19	-1.08	-0.34	-0.22	-0.38	0.03	-0.17	-0.02	-0.01	-0.7	-0.38	1.21	0.05	-0.17	-0.23
TNFAIP6	TNFAIP6	XM_001083111.2	Endogenous	mRNA	76.67	1.37	-0.27	-0.46	1.02	0.87	0.24	-0.55	0.22	0.47	-0.7	-0.1	0.34	-0.08	0.19	-1.16	-1.15	-0.91	-0.12	0.17	0.69	0.07	-0.48	-1.4	-0.81	-1.18	-1.51	-1.58	-0.48	-1.05	-1.48	0.47	0.1	-0.31	-0.52	-0.36	-0.71	-0.65	-0.68	0.14	0.76	-0.17	-0.86	0.15	-0.77
TNFRSF11A	TNFRSF11A	XM_005586643.1	Endogenous	mRNA	86.67	-0.19	-1.78	-1.55	0.88	-0.49	-0.2	-1.05	-0.48	-0.17	-0.4	-0.26	-0.51	0.35	0.67	0.11	-1.7	0.62	1.54	1.55	-0.59	-0.26	-0.61	0.26	-2.14	0.23	1.91	1	-0.03	0.13	1.82	-0.24	0.74	-0.35	0.03	0.67	1.26	0.75	0.69	0.64	-1.38	1.12	1.39	-0.11	0.58
TNFRSF13B	TNFRSF13B	XM_005582995.1	Endogenous	mRNA	98.33	-1.58	-0.72	-0.31	-1.2	-0.61	0.91	0.93	0.22	-1.13	0.34	-0.4	-1.37	2	1.03	0.43	-4.02	-0.78	0.63	-0.74	-0.73	-0.24	-0.48	0	0.53	0.09	0.71	-0.56	-0.31	1.77	0.53	0.04	-0.19	-0.41	-0.06	-0.81	0.22	-0.76	-0.92	0.93	2.42	-0.7	-1.31	0.22	0.35
TNFRSF13C	TNFRSF13C	XM_001101623.2	Endogenous	mRNA	100	-1.44	-0.15	1.33	0	1.09	0.88	2.73	1.15	-0.82	0.97	1.29	-0.36	-0.08	0.69	1.31	1.06	-1.76	0.77	-1.37	0.4	-0.04	0.16	0.63	0.29	-0.7	0.48	0.32	-1.67	0.86	-0.28	-0.54	-1.13	-0.86	0.25	-1.09	-0.1	-1.25	0.1	-0.32	0.62	0.52	1.15	1	-0.6
TNFRSF14	TNFRSF14	NM_001043357.1	Endogenous	mRNA	100	0.64	0.93	1.18	1.24	2.98	1.32	2.46	2.35	1.45	1.41	1.24	1.15	-0.49	0.36	-0.34	0.05	-0.27	-0.4	-0.91	0.8	0.21	1.2	-0.29	-0.37	0.1	-0.89	-0.44	-0.19	-0.55	0.81	-0.92	-0.18	0.29	-0.93	-0.59	0.19	0.01	0.15	0.02	-0.82	-0.23	-0.1	1.08	-0.87
TNFRSF17	TNFRSF17	XM_001106826.2	Endogenous	mRNA	91.67	0.25	1.09	0.09	-0.87	1.43	2.12	1.8	1.3	0.19	1.62	-0.11	0.3	1.89	-0.08	-0.8	-1.82	0.12	1.27	-1.88	-0.78	0.47	-0.5	-0.99	0.24	-0.46	-0.09	-0.25	0.26	0.9	-2.15	-1.94	-0.04	-0.1	-1.31	-0.86	-0.14	0.06	-0.08	0.3	2.84	0.1	0.14	-0.87	-0.42
TNFRSF18	TNFRSF18	XM_005545123.2	Endogenous	mRNA	100	-1.48	-1.09	-2.03	-1.66	0.64	0.71	0.48	0.89	-1.63	-1.69	-1.42	-1.41	-0.26	0.06	0.13	0.02	-0.75	-0.96	-0.61	0.91	1.85	2.56	-0.46	-0.51	-0.54	-0.5	-0.26	0.18	-0.14	0.7	-0.48	-0.8	-0.32	-0.6	-0.32	0.17	0.12	0.05	0.03	0.87	0.07	-0.09	2.71	-0.25
TNFRSF1B	TNFRSF1B	XM_001105753.2	Endogenous	mRNA	100	1.76	0.65	0.68	1.64	2.71	1.84	1.95	2.07	0.83	0.12	0.19	1.2	-1.13	0.02	-0.03	-0.51	-0.13	-1.23	-0.19	0.79	1.11	0.89	-0.56	-0.4	0.14	-1.42	-0.65	-0.87	-1.57	-0.93	-0.71	-0.52	-0.43	-0.41	-0.94	0.35	0.38	-0.16	0.71	-1.54	-0.91	-0.84	1.07	-0.51
TNFRSF4	TNFRSF4	XM_005545122.1	Endogenous	mRNA	98.33	-1.7	-1.14	-1.07	-0.38	-0.43	-0.28	-0.59	-1.11	-1.67	-0.85	-0.57	-1.43	-0.11	0.58	0.44	1.07	-0.95	0	-3.02	-0.24	0.35	1.11	-0.47	-0.62	0.18	1.4	0.37	0.67	-1.13	1.55	0.22	0.2	-0.36	-1.33	-1.87	0.49	0.11	-0.03	1.24	0.72	1.6	1.46	0.87	-0.66
TNFRSF8	TNFRSF8	XM_001118873.2	Endogenous	mRNA	46.67	2.82	1.37	1.86	2.5	1.92	1.63	1.64	1.16	1.31	0.92	0.36	0.98	-0.74	0.27	-0.81	-0.8	0.29	-0.71	-0.85	0.13	-0.63	0.44	-1.02	-1.07	0.15	-1.11	-1.18	-0.65	-1.07	-1.09	-0.91	-0.34	-0.38	-0.44	-0.39	-0.42	-0.44	-0.39	-0.33	-0.6	-0.54	-0.55	-0.82	-0.47
TNFRSF9	TNFRSF9	XM_001096166.2	Endogenous	mRNA	91.67	0.19	0.66	0.07	0.95	0.12	-0.3	0.39	0.25	1.45	0.12	0.58	-0.06	0.15	-0.39	-0.03	-2.33	-0.65	-0.7	-0.37	-2.4	-0.6	-0.98	0.35	-0.77	-0.33	-2.82	0.66	0.17	0.25	-2.79	-2.5	-0.12	0.09	0.32	0.59	-0.49	0.49	0.51	-0.3	0.78	-0.61	0.46	-0.79	0.96
TNFSF10	TNFSF10	NM_001266034.1	Endogenous	mRNA	100	0.6	-0.48	-0.88	-0.35	0.11	-0.3	0.38	-0.11	1.84	-0.17	-0.57	-0.15	0.7	0.47	-0.48	0.4	-0.54	1.03	-0.61	0.59	-0.26	-0.22	-0.58	-0.79	-0.52	-1.44	0.02	0.23	-0.26	0.36	-0.22	-0.44	-1.58	-1.91	-1.95	-1.19	-0.88	-1.54	-0.06	0.85	0.1	-0.63	-0.61	-1.92
TNFSF11	TNFSF11	XM_005585744.1	Endogenous	mRNA	90	-1.19	-1.14	-1.4	-1.42	-0.89	-0.8	-1.38	-1	-1.51	-0.13	-0.82	-1.27	0.14	0.15	0.42	1.26	0.03	0.75	0.12	-0.08	-0.41	-0.82	0.64	0.33	-0.05	1.48	0.54	0.25	1.05	2.81	-1.95	0.15	-0.81	-0.42	-0.01	0.43	0.45	-0.25	-0.1	2.16	0.95	-0.25	0.37	-0.1
TNFSF12	TNFSF12	NM_001205135.1	Endogenous	mRNA	100	0.39	0.44	1.01	0.98	0.47	-0.06	0.36	0.34	-0.32	-0.22	0.33	0.4	-0.7	0.21	0.05	-0.34	1.03	-0.25	1.47	0.92	0.82	1.67	0.16	-0.76	0.3	-0.79	-0.8	-0.3	-1.12	-1.01	0.24	0.22	1.21	0.51	0.68	1.14	1.49	1.03	2.26	-0.55	0.59	0.25	1.35	0.86
TNFSF13	TNFSF13	XM_005582760.2	Endogenous	mRNA	100	0.52	0.32	0.84	1.05	1.34	1.23	0.97	0.82	1.14	0.53	0.28	1.44	-1.28	-0.43	-0.46	0.03	1.74	-0.3	1.9	1.1	0.6	0.75	0.11	-0.09	0.68	0.32	-0.7	0.31	-1.55	0.08	0.93	-0.22	-2.08	-2.54	-1.92	0.32	-0.18	-0.27	1.55	-0.63	-0.62	0.15	0.41	-1.38
TNFSF13B	TNFSF13B	XM_005586224.1	Endogenous	mRNA	100	1.85	0.56	0.9	0.78	1.47	0.67	0.25	0.41	1.64	0.2	-0.02	0.86	-0.92	-0.02	-0.9	-0.53	1.04	-0.77	0.58	1.84	1.55	0.65	-0.32	-0.1	1	-0.88	-0.69	0.39	-1.47	-0.89	-0.02	0.66	-0.89	-2.45	-2.55	1.18	0.58	-0.21	1.5	-1.58	-0.94	-0.5	0.53	-0.49
TNFSF14	TNFSF14	XM_015122635.1	Endogenous	mRNA	100	-1.11	-1.03	-1.11	-1.18	-1.06	-1.12	-0.31	-1.27	-1.05	-1.21	-1.28	-1.17	-0.64	0.1	-0.4	-0.1	-0.31	0.02	-0.03	-0.63	-1.31	-1.15	-0.91	-0.49	-0.44	-0.28	-0.25	-0.37	-0.6	-0.33	0.07	0.3	0.23	1.06	0.86	0.36	1.48	0.36	-0.12	0.44	0.07	-0.52	-1.22	0.27
TNFSF15	TNFSF15	NM_001194132.1	Endogenous	mRNA	90	-0.97	-1.12	-0.76	-0.38	-1.56	-0.77	-0.57	-0.8	-0.81	-0.76	0.02	-0.37	0.15	0.66	0.06	2.16	-0.38	1.78	1.45	0.2	-0.25	0.07	0.37	0.04	-0.42	-2	-2.1	-0.22	-0.45	2.45	0.19	-0.11	-0.62	-0.25	-0.89	-0.26	-0.1	0.36	1.23	1.79	1.12	1.01	-0.09	0.29
TNFSF4	TNFSF4	XM_005540021.1	Endogenous	mRNA	96.67	0.68	0.98	1.24	0.9	0.32	0.24	0.48	0.06	0.6	1.16	1.26	0.59	-0.08	-0.68	0.28	-2.33	0.86	0.29	2.06	-0.14	-1.35	-0.42	-1.18	0.87	0.94	2.07	0.48	0.9	-0.55	2.07	0.74	0.12	-1.11	-0.44	-0.1	-0.95	-0.63	-0.17	0.25	0.52	0.41	0.02	-0.25	-0.9
TNFSF8	TNFSF8	XM_005580959.1	Endogenous	mRNA	100	0.86	0.11	0.66	0.57	1.64	0.85	2.12	1.87	2.25	1.46	1.48	0.89	-1.89	-0.43	-0.67	-0.64	-0.63	-0.81	-0.66	1.23	0.48	-0.46	-0.11	-0.85	0.52	-1.38	-1.1	-0.9	-0.93	-0.73	-1.43	-0.47	-1.34	-1.34	-2.86	0.6	0.89	-0.07	0.53	-0.23	-0.27	-0.3	-0.12	-0.76
TOLLIP	TOLLIP	XM_005576837.1	Endogenous	mRNA	100	0.63	0.07	0.1	1.08	2.15	0.82	1.33	1.31	-0.1	0.04	-0.35	0.03	0.29	0.39	-0.22	0.76	0.98	0.69	1.71	0.93	-0.82	0.87	0.33	-0.71	-0.17	1.5	-0.66	0.01	-1	1.44	0.97	0.42	-0.24	-1.59	-1.21	0.72	0.12	0.45	1.79	0.95	0.86	0.02	-0.19	-0.31
TP53	TP53	XM_005582787.1	Endogenous	mRNA	100	0.58	0.85	1.28	1.56	1	1.45	2.04	1.51	0.07	1.59	1.05	1.1	0.21	-0.52	0.68	-0.14	-0.18	0.04	-1.6	0.6	0.09	0.51	0.75	0.48	-0.05	0.15	0.74	0.15	0.53	-0.55	0.36	-0.66	0.24	-2.35	-2.47	0.16	-0.32	-0.08	-0.47	0.34	0.63	0.41	0.68	-0.12
TRADD	TRADD	XM_005592202.1	Endogenous	mRNA	100	0.64	0.49	0.54	0.95	1.01	0.08	0.46	1.13	0.85	0.98	1.13	0.4	0.14	-0.3	0.8	-0.01	-0.28	-0.12	-0.01	-0.56	-0.25	-0.41	0.7	-0.46	0.46	0.81	0.61	0.12	-0.2	0.96	0.21	0.58	0.98	0.16	0.6	0.59	0.6	0.75	1.02	-0.06	0.82	0.76	-0.01	0.83
TRAF1	TRAF1	XM_001095862.2	Endogenous	mRNA	100	-0.15	0.63	0.22	0.33	-0.6	-1.06	-0.07	-0.29	-0.92	0.25	0.44	-0.48	-1.1	-1.3	-0.67	-0.38	-1.04	-1.28	-1.27	-0.13	-0.55	-0.05	-0.88	-2.03	-1.61	-0.74	-0.91	-1.36	-0.13	0.18	-0.44	-0.58	-0.23	-0.57	-0.39	-0.35	-0.21	0	-0.07	0.31	0.27	0.3	0.3	0.51
TRAF2	TRAF2	XM_005580376.1	Endogenous	mRNA	100	-0.27	-0.36	-1	-0.97	-0.3	-0.77	0.61	0.83	0.68	0.08	1.42	-0.04	-0.19	0.71	-0.24	-0.4	-0.92	-0.79	-2.69	-1.42	-1.98	-1.33	0.19	-0.51	-0.69	0.49	1.04	-0.11	0.19	1.93	-0.04	1.59	2.23	1.04	-0.05	0.91	0.53	0.63	-1.29	0.78	0.65	1.6	-0.22	0.72
TRAF3	TRAF3	XM_005562258.1	Endogenous	mRNA	100	-0.14	0.43	0.32	0.49	1.01	0.79	1.22	0.92	0.71	1.17	0.86	0.62	-0.68	-0.5	-0.21	0.71	-0.32	-0.26	-1.9	-0.31	-0.41	-0.63	0.13	-1.25	-0.74	-2.09	-0.06	-0.48	-0.81	-0.47	-0.98	-1.46	-0.84	-0.58	-1.13	-0.85	-0.06	0.02	-1.22	0.1	-0.2	0.26	-0.23	-0.53
TRAF4	TRAF4	XM_001107048.2	Endogenous	mRNA	100	0.64	1.04	0.91	0.62	1.29	-0.29	0.58	1.28	1.06	1.22	1.53	-0.01	-1.25	-0.34	-0.94	0.54	-2.09	-0.49	-3.57	-1.02	-0.96	-0.94	-0.38	-1.41	-0.81	1.07	1.26	-0.62	-0.25	0.21	-1.43	-0.27	-0.35	-0.16	-0.27	-0.88	-0.16	-0.04	0.19	0.85	1.84	1.28	0.49	-0.78
TRAF5	TRAF5	XM_005540752.1	Endogenous	mRNA	100	0.3	0.97	0.86	0.85	-0.58	-0.01	0.82	0.73	0.78	1.76	2.07	0.75	-0.89	-0.21	-0.35	1.5	-2.3	0.08	-2.75	-0.65	-0.86	-0.22	0.2	-1.15	-1.82	-0.25	-0.76	-0.82	0.39	0.14	-0.8	0.15	1.11	1.46	1.29	0.53	0.79	0.86	-1.37	0.22	1.06	0.54	-0.01	1.06
TRAF6	TRAF6	XM_005578173.1	Endogenous	mRNA	100	0.71	0.94	1.42	0.8	0.38	0.5	-0.2	0.83	1.3	0.09	1.74	-0.23	-0.28	0.16	1.56	-0.07	-2	-1.63	-1.06	-1.81	-0.68	-0.43	-0.25	-1.41	-0.92	-0.09	-1.94	-1.72	0.56	-0.52	-1.02	-1.19	-0.47	1	1.06	0.93	1.4	0.76	0.44	0.89	0.85	1.33	0.38	0.47
TWIST2	TWIST2	XM_005574801.1	Endogenous	mRNA	80	1.58	0.68	0.85	1.47	2.21	1.39	1.34	0.96	1.13	0.15	0.11	0.5	-0.15	-0.45	-0.73	-1.47	-0.57	-1.36	-0.24	1.93	1.61	1.45	-1.73	-0.24	0.49	1.12	0.75	-0.44	-0.78	0.8	-0.12	0.12	-0.07	-0.71	-0.97	-0.89	-1.03	-0.97	0.71	-1.22	-1.15	0.12	0.92	-0.46
TYK2	TYK2	XM_001101130.2	Endogenous	mRNA	100	-0.86	-0.63	-0.37	0.34	2.19	-0.52	0.37	0.98	0.13	0.01	0.42	-0.06	-1.02	-1.27	-0.09	0.46	0.65	0.23	1.36	-0.34	0.08	0.45	0.6	-0.41	-0.27	0.35	0.48	-1.52	0.31	0.17	0.56	0.94	1.79	-1.15	0.75	1.23	0.36	1.12	1.61	0.21	0.81	0.85	-0.14	1.13
TYROBP	TYROBP	XM_005588917.1	Endogenous	mRNA	100	1.39	2	1.97	1.65	-0.79	-0.59	-0.31	-0.57	-0.46	-0.49	0.12	0.62	-1.53	-0.67	-0.46	-0.08	1.15	-0.36	1.59	1.2	1.3	0.96	0.27	-0.25	0.03	-0.66	-0.66	-0.73	-2.14	-1.12	0	-0.38	-1.43	-1.8	-2.29	0.43	0.93	0.43	1.04	-1.68	-0.76	-0.1	1.44	-0.27
UBE2L3	UBE2L3	NM_001193593.1	Endogenous	mRNA	100	1.45	-0.18	0.31	-0.63	-0.38	0.29	-0.63	-1.19	0.9	-0.19	-0.98	-0.74	0.43	0.34	-0.02	0.9	1.44	-1.42	1.21	1.8	1.94	0.75	0.03	1.14	0.51	0.93	-1.08	1.26	0.48	-0.43	0.57	-0.17	-1.12	-0.1	0.3	1.32	0.53	1.02	2.04	-1.14	-0.07	0.03	1.15	0.27
USP9Y	USP9Y	XM_005593318.1	Endogenous	mRNA	100	-0.65	0.58	-1.03	-0.8	-0.28	-0.59	-0.87	-0.5	-0.43	-0.11	-0.28	-1.36	-1.1	-1.02	0.16	0.62	-1.5	-1.03	-2.04	-1.49	-0.49	-1.16	0.21	-1.22	-1.13	-1.07	0.72	-0.65	-0.12	-1.23	-0.16	-0.63	0.8	-0.75	0.57	0.78	1.07	1	0.11	1.63	1.75	1.83	-0.62	1.52
VCAM1	VCAM1	XM_005542580.1	Endogenous	mRNA	75	-0.52	-1.34	-0.88	-0.91	-1.3	-0.68	-0.86	-1.12	-1.39	0.53	-0.53	0.36	1	1.24	0.26	1.55	1.19	1.13	1.51	0.61	-0.99	0.21	-1.63	-0.54	0.91	-1.79	0.38	0.65	-0.31	3.39	-1.44	0.11	-0.56	-0.1	0.53	0.55	-0.22	0.55	0.44	1.34	1.11	-0.84	0.03	0.29
XBP1	XBP1	NM_001190861.1	Endogenous	mRNA	100	0.73	0.03	-0.15	-0.38	0.75	1.1	0.69	0.24	0.26	0.12	-0.19	0.37	0.89	-1.24	-0.98	-0.14	-0.42	0.56	-0.02	0	0.13	-0.26	-0.52	-0.03	-1.51	-1.04	-0.95	-1.72	-0.02	-1.17	-0.95	-0.79	-1.81	-1.34	-1.66	-0.71	-0.53	-1.19	-0.16	2.26	0.09	-1.01	-0.69	-0.87
XCL1	XCL1	NM_001032947.1	Endogenous	mRNA	100	-1.45	-1.55	-1.74	-1.3	-0.84	-0.86	0.15	-0.15	-0.17	-0.32	0.18	-0.31	-0.34	-0.42	-1.44	-0.26	-0.38	-0.12	0.42	-1.29	-1.28	-1.44	0.23	-0.98	-0.37	0.78	-0.23	0.04	0.74	1.78	0.53	0.61	0.26	0.34	0.15	0.37	0.24	0.63	0.27	0.76	2.36	1.23	-1.04	0.58
XCR1	XCR1	XM_001114260.1	Endogenous	mRNA	98.33	-0.39	0.32	1.29	1.15	-0.97	-0.09	-0.21	0.16	-0.29	0.1	0.51	0.45	0.35	0.83	0.12	1.03	0.4	0.72	1.71	0.83	0.25	0.16	-0.07	-0.59	-0.47	2.13	0.31	0.5	-0.05	3.13	1.88	0.04	-1.75	-0.63	-0.61	0.01	-0.75	0.28	0.56	-0.27	-0.17	0.29	1.25	-0.88
ZAP70	ZAP70	XM_005575029.1	Endogenous	mRNA	100	1.07	1.71	1.48	1.34	-0.5	0.15	0.32	0.39	0.44	1.36	1.63	1.06	-0.06	0.42	0.34	-0.04	-0.62	-0.74	-1.59	-0.85	-0.32	0.52	-0.06	-0.54	-1.8	-0.08	-0.28	-0.32	0.93	0.94	-0.76	0.27	0.97	0.73	1.13	0.71	1.03	1.25	-0.5	0.89	1.14	0.35	0.74	1.08
ZBTB16	ZBTB16	XM_005579695.1	Endogenous	mRNA	98.33	-1.68	-0.75	-0.79	-0.39	0.36	-0.11	-0.22	1.46	-1.47	0.16	-0.35	-0.68	0.75	0.56	-0.06	-2.37	-2.05	-0.52	1.44	-0.63	-1.39	-0.76	0.06	0.48	0.13	1.67	1.17	0.65	0.94	2.5	1.03	-0.45	-0.97	-1.19	0.01	0.68	0.97	0.49	-0.63	1.16	0.29	0.27	-0.71	0.94
ZEB1	ZEB1	XM_005564912.2	Endogenous	mRNA	100	-1.68	-0.53	-0.05	-1.04	-1.83	-0.61	-0.06	-0.61	0.3	1.05	1.41	-0.42	0.24	1.02	0.97	0.29	-1.27	0.56	-1.92	-1.04	-1.1	-0.42	1.06	-0.81	-0.7	-0.85	1.15	-0.25	0.95	0.4	-1.15	-0.64	-0.48	-0.43	0.81	0.71	0.98	1.53	-0.45	1.29	1.5	1.55	-0.05	1.03
[truncated: 16 more columns]

## Sheet: 2B - IPA
Pathway	PTM d5	RM d5	AGMver d5	AGMsab d5
Interferon alpha/beta signaling	4.323	2.082	2.722	4.003
Class I MHC mediated antigen processing and presentation	3.429	1.938	0.603	4.025
Regulation of RUNX2 expression and activity	3.162	1.265	1.897	3.162
Protein Ubiquitination Pathway	3.441	1.606	1.147	2.524
Microautophagy Signaling Pathway	2.121	2.121	1.414	2.828
Regulation of mitotic cell cycle	2.828	1.414	1.414	2.828
DNA Replication Pre-Initiation	2.828	1.414	1.414	2.828
Regulation of Apoptosis	2.828	1.414	1.414	2.828
Synthesis of DNA	2.828	1.414	1.414	2.828
Hedgehog ligand biogenesis	2.828	1.414	1.414	2.828
OAS antiviral response	1.633	1.633	2.449	2.449
Interferon Signaling	1.964	2.4	1.528	1.964
Metabolism of polyamines	2.828	1.414	0.707	2.828
ABC-family proteins mediated transport	2.53	1.265	1.265	2.53
Degradation of beta-catenin by the destruction complex	3.162	1.897	0.632	1.897
PI3K Signaling in B Lymphocytes	-2.16	0.309	-3.592	-1.543
Chronic Myeloid Leukemia Signaling	-2.286	1.016	-4.737	-1.016
B Cell Activating Factor Signaling	-3.402	1.512	-2.887	-2.268
Protein Kinase A Signaling	-2	0	-4.226	-1
Factors Promoting Cardiogenesis in Vertebrates	-2.746	-0.392	-3.138	-1
CD28 Signaling in T Helper Cells	-3.452	0.164	-3.333	-0.822
FAT10 Cancer Signaling Pathway	-0.816	-1.633	-3.545	-1.46
ID1 Signaling Pathway	-1.067	-2.592	-3.507	-0.617
Signaling by TGF-beta Receptor Complex	-1.508	-2.111	-2.714	-1.508
Hepatic Fibrosis Signaling Pathway	-2	-0.6	-5.93	0.606
Sertoli Cell-Germ Cell Junction Signaling Pathway (Enhanced)	-1.474	-2.064	-3.833	-0.603
Apelin Endothelial Signaling Pathway	-3.272	-0.577	-3.657	-0.577
RANK Signaling in Osteoclasts	-2.475	0.707	-4.131	-2.335
Reelin Signaling in Neurons	-3.411	-0.853	-3.411	-1.279
Senescence Pathway	-2.263	-1.131	-4.714	-1.857

## Sheet: 2C - PCA
				Bead array analytes																							ELISAs
Animal	Species	days post infection	Timepoint	GM-CSF (14)	TGFa (15)	G-CSF (18)	IFNy (20)	IL-2 (33)	IL-10 (35)	IL-15 (37)	sCD40L (38)	IL-17A (39)	IL-1ra (42)	IL-13 (44)	IL-1B (46)	IL-4 (53)	IL-5 (55)	IL-6 (57)	IL-8 (63)	MIP-1a (65)	MCP-1 (67)	TNFa (72)	MIP-1B (73)	IL-12/23(p40) (74)	VEGF (76)	IL-18 (78)	IP-10	sCD14
PTM1	PTM	-12	baseline	9.22	0	98.4	4.82	108.7	24.33	14.57	222.62	0	38.63	9.81	0	0	2.86	9.77	180.69	16.69	179.9	22.45	8.19	15.3	238.39	0	148.129	134306
PTM1	PTM	-4	baseline	9.95	0	104.75	4.4	172.5	20.07	13.98	320.68	0	53.13	10.57	0	0	0	0	564.98	14.6	120.77	19.23	9.19	9.74	184.85	0	224.529	220754
PTM1	PTM	3	acute	5.4	0	112.25	6.49	176.12	39.92	14.14	338.86	0	43.72	11.58	0	0	3.93	4.63	428.66	14.04	97.27	39.89	9.42	18.33	206.37	0	154.286	209108
PTM1	PTM	5	acute	7.16	2.51	190.46	13.12	151.69	65.62	25.28	562.32	2.65	57.34	21.82	0	0	12.2	13.06	161.35	19.99	285.47	83.06	10.6	35.38	274.56	90.03	112.671	288549
PTM1	PTM	9	acute	3.74	0	137.58	6.49	137.68	35.56	23.6	230.82	0	38.8	10.42	0	0	3.47	14.37	343.86	17.36	158.53	46.79	6.58	14.55	192.15	0	286.5	265412
PTM1	PTM	10	acute	3.44	0	79.98	0	93.3	14.18	17.45	183.76	0	25.67	0	0	0	0	5.76	383.53	16.09	138.87	15.95	5.93	6.69	171.73	0	157.943	261449
PTM1	PTM	25	late	3.23	0	117.18	4.15	113.77	27.33	13.72	205.4	0	47.35	12.54	0	0	2.55	0	408.52	16.39	119.54	26.66	8.22	12.27	312.86	0	125.571	193355
PTM1	PTM	34	late	2.94	0	106.01	4.32	127.94	21.77	12	330.43	0	44.56	11.58	0	0	2.86	0	719.34	13.33	117.06	24.04	9.19	16.56	165.95	0	117.229	208614
PTM2	PTM	-12	baseline	1.37	0	78.03	0	13.51	36.62	2.5	232.97	1.58	32.48	0	1.05	0	2.32	0	1018.34	11.77	119.82	0	14.87	0	120.3	0	113	141740
PTM2	PTM	-9	baseline	1.37	0	48.44	0	13.41	23.66	0.17	44.8	0.65	36.14	0	1.03	0	0	4.96	191.2	7.98	224.95	0	11.14	0	147.13	0	230.085	266189
PTM2	PTM	3	acute	8.73	5.47	190.77	8.93	22.98	95.92	12.48	291.61	5.36	54.41	12.48	3.97	0	19.1	13.51	564.29	26.18	169.74	86.53	13.75	27.38	250.53	12.39	183.524	183940
PTM2	PTM	5	acute	2.72	0	90.54	0.56	16.66	40.78	14.81	144.02	1.37	338.75	0	1.98	0	5.22	26.12	500.52	14.46	737.19	0	19.07	0	128.01	0	760.854	378747
PTM2	PTM	8	acute	7.33	4.55	157.84	9.93	14.61	78.09	15.09	260.08	3.82	82.43	8.21	2.98	0	15.38	15.35	442.41	20.03	498.6	0	15.2	12.42	182.34	0	527.61	304256
PTM2	PTM	10	acute	1.96	0	74.79	0	12.09	36.62	4.51	133.73	1.26	37.45	0	1.18	9.15	4.04	1.78	504.05	14.59	183	0	12.89	0	151.38	0	240.329	200423
PTM2	PTM	36	late	1.37	0	84.37	0	12.91	31.81	1.28	80	1.44	28.94	0	0.73	0	1.13	0	278.34	10.38	109.23	0	12.64	0	139.92	0	195.561	155439
PTM3	PTM	-12	baseline	0.69	0	46.51	0	1.3	27.04	10.08	83.28	0	28.16	0	0	0	0	0	746.31	0	56.04	0	7.86	0	0	0	113.805	245515
PTM3	PTM	-9	baseline	20.02	9.58	63.87	3.82	11.78	74.12	19.89	57.79	15.17	48.33	0	9.57	0	12.07	10.88	381.7	18.48	267.19	0	17.66	0	0	0	180.683	256190
PTM3	PTM	3	acute	16.45	7.48	47.48	0.89	10.74	51.29	21.46	156.38	11.65	60.38	0	7.47	0	9.78	4.31	753.99	16.12	131.35	0	14.82	0	4.95	0	233.012	201174
PTM3	PTM	5	acute	3.1	0	50.34	0.51	4.26	36.62	31.09	72.43	2.21	422.97	0	1.21	0	3.8	1.13	422.07	9.99	256.08	0	11.94	0	0	0	854.073	336850
PTM3	PTM	8	acute	0.41	0	25.02	0	2.95	20.31	16.39	119.21	0	75.01	0	0	0	0	0	825.61	0	141.55	0	9.83	0	0	0	482.659	285155
PTM3	PTM	10	acute	1.33	0	45.53	0	2.1	29.08	2.5	93.68	0	53.57	0	0	0	2.53	0	604.15	1.95	113.57	0	9.43	0	0	0	319.476	215033
PTM3	PTM	36	late	1.13	0	64.74	0	0	34.56	3.25	79.58	0	29.84	0	0.3	0	1.54	0	536.7	8.71	61.92	0	9.37	0	0	0	172.451	218516
PTM4	PTM	-7	baseline	2.31	0	108.2	1.67	7.7	40.78	11.72	66.35	0.44	29.97	0	0.38	0	0.63	0	108.74	14.34	173	0	17.22	0	71.5	0	210.244	329023
PTM4	PTM	-3	baseline	1.96	0	82.8	0	12.19	42.18	16.12	208.64	0	27.9	0	0.96	0	0.4	0	350.91	16.23	179	0	17.05	0	139.92	0	186.659	373228
PTM4	PTM	3	acute	3.07	1.22	113.15	2.31	11.06	59.79	19.05	202.63	0.32	64.28	0	1.32	0	3.28	0	196.98	18.29	311.52	0	24.86	0	152.78	0	514.098	400788
PTM4	PTM	5	acute	0.96	0	79.63	0	9.79	25.68	19.43	150.41	0	73.4	0	0	0	1.13	10.95	327.4	12.39	399.06	0	20.02	0	120.3	0	389.463	494511
PTM4	PTM	7	acute	4.29	2.24	103.89	1.33	10.85	49.18	27.97	164.22	2.53	68.11	0	1.61	0	5.07	10.04	314.68	16.88	386.4	0	20.44	0	113.96	0	549.683	600617
PTM4	PTM	10	acute	1.56	0	103.89	0	8.59	35.24	15.49	94.46	0	28.94	0	0.03	0	0	0	238.11	11.27	198.29	0	15.55	0	105.8	0	246.256	451442
PTM4	PTM	34	late	3.98	2.47	155.97	3.11	10.11	65.5	13.67	145.04	1.61	33.22	0	1.11	0	1.78	3.37	172.11	16.01	166.05	0	18.78	0	71.5	0	137.793	407390
RM4	RM	-11	baseline	0	0	13.45	0	3.86	0	0	816.33	0	19.44	0	0	0	0	0	702.98	0	103.82	0	16.07	0	0	23.87	102.851	1.07757e+06
RM4	RM	-4	baseline	0	0	0	0	0	0	3.83	377.2	0	24.2	0	0	0	0	0	336.44	0	112.01	0	18.02	0	0	24.15	118.628	825922
RM4	RM	3	acute	0	0	18.69	0	5.92	0	7.32	387	0	41.62	0	0	0	0	0	318.23	5.4	158.8	0	24.44	0	0	31.87	119.67	956412
RM4	RM	5	acute	6.3	3.75	122.87	0	10.48	40.99	18.88	255.04	2.86	191.32	16.05	0	0	14.07	0	284.09	27.51	373.31	49.44	26.86	18.1	105.62	54.56	665.128	1.05497e+06
RM4	RM	9	acute	0	0	44.44	0	8.55	0	14.6	1132.66	0	56.7	0	0	0	4.67	0	779.26	17.46	251.74	0	23.51	0	38.75	45.9	403.245	891807
RM4	RM	10	acute	0	0	14.51	0	5.52	0	4.65	218.2	0	34.55	0	0	0	0	0	333.19	0	138.75	0	15.89	0	15.78	35.98	324.957	927642
RM4	RM	16	late	0	0	15.56	0	8.37	0	5.27	69.65	0	38.99	0	0	0	0	0	168.31	8.79	104.11	0	16.46	0	58.16	28.2	170.436	974283
RM4	RM	23	late	2.96	0	65.19	0	8.91	0	5.33	1060.83	0	28.27	0	0	0	5.65	0	635.07	18.28	128.06	0	16.37	0	92.43	35.98	101.425	828046
RM4	RM	34	late	0	0	18.69	0	5.92	0	4.71	308.6	0	21.97	0	0	0	0	0	235.52	7.84	107.85	0	16.82	0	27.96	23.87	105.585	900510
RM5	RM	-11	baseline	0	0	35.73	0	19.53	0	0	293.89	0	19.44	0	0	0	0	0	198.91	21.26	101.15	0	17.37	0	267.7	5.9	92.1489	531673
RM5	RM	-4	baseline	0	0	32.78	0	21.59	0	0	110.22	0	18.73	0	0	0	0	0	70.62	24.74	68.2	0	16.99	0	267.7	28.73	83.4255	456246
RM5	RM	3	acute	0	0	43.48	0	18.48	0	4.88	73.5	0	38.8	0	0	0	0	0	58.91	26.17	216.9	0	21.84	0	87	0	293.425	567599
RM5	RM	5	acute	0	0	18.69	0	12.67	0	4.42	83.95	0	72.79	0	0	0	0	0	87.6	16.13	203.92	0	19.01	0	115.84	19.94	419.957	733983
RM5	RM	9	acute	0	0	158.54	0	111.81	62.92	6.2	104.69	3.56	58.22	0	4.54	0	0	0	77.73	57.78	144.44	0	17.15	0	1206.8	58.81	331.777	701452
RM5	RM	10	acute	0	0	100.7	0	68.57	20.12	4.07	96.44	0	34.94	0	0	0	0	0	87.77	45.4	111.04	0	13.91	0	866.36	31.09	212.479	696845
RM5	RM	16	late	0	0	158.54	0	75.27	69.51	7.16	49.86	6.42	42.91	0	4.36	0	3.79	0	54.82	53.65	92.02	0	16.45	0	907.96	43.95	81.9362	533115
RM5	RM	23	late	0	0	79.92	0	41.63	33.56	5.05	114.17	0	29.31	0	0	0	3.66	0	73.09	37.46	127.3	0	18.5	0	472.18	23.05	75.1596	637569
RM5	RM	34	late	0	0	32.78	0	17.42	0	1.5	81.23	0	15.29	0	0	0	0	0	61.37	19.08	109.4	0	18.6	0	210.07	0	75.8936	526318
RM6	RM	-11	baseline	0	0	74.43	0	98.27	38.55	3.22	198.89	0	42.91	0	0	0	0	0	282.36	54.84	141.54	0	22.68	0	1133.41	46.39	89.234	643947
RM6	RM	-4	baseline	0	0	106.95	0	141.73	57.32	6.15	2.4196	16000	51.52	0	4.75	0	0	0	148.94	70.11	201.65	0	20.16	0	1505.15	65.36	113.415	897145
RM6	RM	3	acute	0	0	50.17	0	66.62	17.17	7.47	0.99375	4000	41.06	0	0	0	0	0	172.69	41.27	281.55	0	18.15	0	721.53	33.68	125.457	880083
RM6	RM	5	acute	0	0	40.59	0	39.09	14.85	39.47	0.37075	500	119.99	0	0	0	0	0	341.72	29.78	631.05	0	24.51	0	434.31	75.26	298.777	854909
RM6	RM	9	acute	0	0	38.65	0	39.6	20.12	22.54	0.12415	250	38.42	0	0	0	0	0	452.28	29.53	376.48	0	22.6	0	409.74	34.45	129.191	922106
RM6	RM	10	acute	0	0	98.01	0	80.31	75.99	11.17	117.34	0	52.4	0	3.4	0	0	0	130.12	52.22	225.74	0	17.04	0	832.99	56.45	120.798	939324
RM6	RM	16	late	0	0	114.05	0	81.09	67.33	7.58	105.09	3.21	53.78	0	4.42	0	0	0	63.55	56.52	146.46	0	21	11.41	988.31	54.56	90.9894	741117
RM6	RM	23	late	0	0	89	0	87.06	49.3	5.05	367.83	0	44.38	0	3.48	0	0	0	176.98	56.14	165.04	0	21.37	0	1035.42	45.9	88.6277	675988
RM6	RM	34	late	0	0	53.96	0	62.79	15.63	2.57	187.44	0	33.76	0	0	0	0	0	203.89	46.25	103.08	0	16.56	0	658.62	31.09	100.606	622697
AGMver1	AGMver	-8	baseline	4.32	1.53	201.38	12.19	7.54	66.92	7.99	2022.06	1.95	35.96	26.51	1.83	137.34	17.92	5.96	5.09	18.59	382.41	96.76	12.04	44.35	161.28	26.62	111.75	796147
AGMver1	AGMver	-4	baseline	5.41	2.05	250.06	14.71	11.4	84.53	10.57	600.88	2.71	69.63	29.54	2.44	190.07	24.36	7.4	8.56	20.79	445.87	123.75	13.49	55.44	183.15	53.81	107.296	897407
AGMver1	AGMver	3	acute	5.8	2.42	255.33	29.39	12.16	105.99	10.37	1354.02	2.7	138.18	29.1	2.65	169.93	20.98	7.87	12.29	21.4	411.76	141.06	23.47	59.69	201.72	63.93	238.716	1.37106e+06
AGMver1	AGMver	5	acute	5.62	2.36	261.74	17.67	12.54	94.73	10.23	813.91	2.56	104.4	29.14	2.55	176.65	25.24	15.02	9.83	21.58	741.14	131.86	16.94	58.88	231.28	49.93	183.398	1.33813e+06
AGMver1	AGMver	9	acute	7.03	2.47	310.11	19.9	13.97	104.59	14.52	1178.25	3.16	64.92	32.23	2.87	221.85	27.29	8.69	9.83	24.57	343.81	163.09	14.55	70.46	226.21	75.61	129.239	1.32925e+06
AGMver1	AGMver	10	acute	3	1.05	166.08	16.19	9.54	50.34	6.54	625.32	1.36	42.33	20.86	1.46	99.43	11.26	4.12	4.31	17.03	321.67	67.76	17.8	29.55	159.89	0	167.591	1.11137e+06
AGMver1	AGMver	25	late	0.66	0.15	63.6	2.14	30.09	23.78	1.92	111.78	0.33	28.19	5.91	1.19	0	4.13	0.19	0	22.69	174.72	10.29	7.36	4.76	456.76	0	99.875	925802
AGMver1	AGMver	33	late	1.19	0.42	62.79	2.83	10.24	26.27	1.74	70.2	0.47	22.82	8.26	0.67	11.99	5.57	8.41	0.17	11.28	234.94	21.82	13.41	6.09	177.75	0	107.5	965839
AGMver2	AGMver	-11	baseline	1.13	0.32	88.35	2.63	3.72	24.85	4.45	79.76	0.42	53.98	11.72	0.75	15.58	3.39	3.91	0	8.93	239.4	27.91	7.04	8.38	72.95	0	143.693	634580
AGMver2	AGMver	-4	baseline	0.53	0.06	2.48	1.19	3.72	2.26	5.47	23.34	0.28	15.46	2.88	0.24	0	15.24	1.03	0	7.81	171.45	2.46	11.86	0.15	64.2	0	103.329	1.50586e+06
AGMver2	AGMver	3	acute	0.71	0.56	29.74	4.61	2.13	9.86	4.63	55.85	0.28	29.22	5.78	0.39	4.7	14.69	0.17	0	4.93	194.77	10.29	6.81	4	41.65	0	181.489	1.30482e+06
AGMver2	AGMver	5	acute	0.6	0.16	17.58	1.38	3.72	8.42	8.66	41.4	0.15	72.52	2.88	0.36	0	2.21	12.44	0	3.33	395.97	7.58	11.58	1.95	71.22	0	353.079	1.48127e+06
AGMver2	AGMver	9	acute	0.62	0.08	19.72	2.24	11.09	14.52	8.98	29.62	0.3	22.46	5.52	0.65	0	2.57	0.33	0	12.11	156.62	10.68	8.99	3.44	164.05	0	101.466	1.10917e+06
AGMver2	AGMver	10	acute	7.86	3.27	294.38	26.35	19.77	136.6	18.71	2127.26	3.71	59.17	40.68	4.19	217.96	38.98	11.1	8.54	26.03	369.5	175.19	9.81	91.09	358.04	95.82	121.921	1.08667e+06
AGMver2	AGMver	25	late	0.67	0.21	17.58	1.76	2.71	0.42	4.54	54.11	0.22	15.59	3.29	0.4	0	0.92	0	0	3.93	208.42	7.97	7.53	2.32	49.46	0	74.6364	962667
AGMver2	AGMver	33	late	0.53	0.37	13.1	0.72	3.35	5.9	4.89	21.38	0.15	15.98	4.19	0.35	0	12.07	0	0	0	204.81	6.4	7.92	1.22	55.11	0	125.193	1.17158e+06
AGMver3	AGMver	-11	baseline	1.92	0.56	100.11	5.11	3.72	20.58	4.25	133.74	0.67	38.96	11.41	0.63	34.45	5.84	4.35	0	11.07	370.25	43.78	8.48	14.97	67.73	0	142.534	746642
AGMver3	AGMver	-4	baseline	2.07	0.72	95.74	6.67	3.17	36.2	6.54	97.3	0.76	18.91	12.84	0.81	39.7	5.73	1.48	0	11.28	173.66	51.68	7.3	17.12	62.41	0	159.977	1.18924e+06
AGMver3	AGMver	3	acute	0.7	0.12	47.82	13.34	1.84	0	6.46	53.42	0.28	17.9	3.29	0.23	0	0	1.31	0	4.46	273.6	9.52	8.23	3.44	24.59	0	471.239	1.4844e+06
AGMver3	AGMver	5	acute	0.71	0.12	31.65	5.76	1.33	0	12.14	15.58	0.17	33.45	4.66	0.18	2.21	1.33	5.07	0	0	422.57	10.29	8.16	2.32	37.59	0	423.182	1.4561e+06
AGMver3	AGMver	9	acute	0.63	0	41.71	4.06	11.4	4.45	8.43	30.28	0.16	14.27	4.66	0.55	0	0.64	0.92	0	12.89	172.92	57.3	6.16	3.44	195.14	0	274.398	1.31558e+06
AGMver3	AGMver	10	acute	5.82	2.41	249.48	21.19	19.28	99.66	15.13	832.61	2.51	47.98	30.65	2.82	188.95	18.96	29.02	4.97	25.62	357.74	193.85	9.46	61.72	331.96	58.72	272.909	1.28891e+06
AGMver3	AGMver	25	late	6.32	2.98	251.82	21.67	17.12	114.08	14.55	1854.85	3.22	50.3	33.83	2.93	215.73	21.47	8.52	7.45	24.36	399.75	156.12	12.71	71.27	282.83	68.76	155.341	991543
AGMver3	AGMver	33	late	0.77	0.19	27.81	1.38	7.78	4.09	3.81	25.64	0.28	12.37	5.11	0.36	4.7	0.78	0.28	0	10.85	142.86	11.84	7	1.95	137.13	0	103.852	972286
AGMver4	AGMver	-11	baseline	3.12	1.21	103.72	8.46	3.72	48.93	7.33	155.19	1.14	72.8	14.95	1.02	79.48	13.23	5.69	2.59	14.16	353.91	74.1	6.39	29.16	91.3	0	97.5227	795894
AGMver4	AGMver	-3	baseline	0.88	0.39	24.85	2	1.64	4.81	4.16	211.18	0.18	18.16	4.66	0.26	7.76	3.62	0	0	6.16	140.39	13.77	3.99	5.33	31.27	0	109.727	359720
AGMver4	AGMver	3	acute	8.46	4.06	188.95	127.42	9.7	160.87	22.1	7820.27	4.14	153.68	40.71	3.07	248.52	38.25	12.5	21.28	22.35	1187.11	174.09	17.54	87.4	231.28	73.22	582.205	926249
AGMver4	AGMver	5	acute	0.81	0.19	19.72	10.32	1.74	3.72	8.75	24.33	0.26	105.52	4.19	0.28	8.36	8.07	3.69	0	4.93	299.67	13	5.73	6.09	41.65	0	412.739	1.02037e+06
AGMver4	AGMver	9	acute	0.73	0.14	26.83	1.95	5.29	3.36	2.88	29.28	0.27	25.42	5.25	0.38	8.36	1.52	0.09	0	9.19	137.81	11.46	3.65	7.23	119.38	0	182.068	1.06832e+06
AGMver4	AGMver	10	acute	1.13	0.32	78.51	3.32	12.24	31.59	3.32	75.85	0.44	34.44	8.05	0.98	29.77	1.97	0.52	0	17.17	90.95	26.39	3.69	12.63	248.78	0	148.966	1.06559e+06
AGMver4	AGMver	25	late	0.79	0.3	23.84	2.34	2.03	4.81	3.64	80.47	0.27	18.78	4.96	0.32	9.57	5.51	0.48	1.39	3.33	122.67	14.16	4.52	6.47	39.64	0	202.159	1.02928e+06
AGMver4	AGMver	33	late	0.9	0.39	29.74	2.14	2.23	3.36	4.43	40.72	0.3	20.03	4.96	0.34	8.36	4.63	0.02	0	7.19	164.49	16.46	4.28	8	45.6	0	161.898	1.04672e+06
AGMsab1	AGMsab	-11	baseline	0	0.14	0	0.82	2.17	12.14	0.81	173.61	0.23	0	0	0.06	0	0	0	0	0	202.07	0	5.44	5.01	0	0	150.32	1.39566e+06
AGMsab1	AGMsab	3	acute	0	0.14	0	1.09	2.17	20.46	1.79	189.87	0.16	0	0	0.22	0	0	0	0	0	258.25	0	5.69	4.72	25.91	0	204.02	1.37876e+06
AGMsab1	AGMsab	5	acute	0	0	0	0.64	3.23	10.61	7.35	113.31	0	83.7	0	0.03	0	0	0	0	0	544.68	0	5.27	1.23	42.81	0	672.13	2.76928e+06
AGMsab1	AGMsab	9	acute	0	0	0	3.59	4.38	15.19	7.29	42.71	0.03	20.9	0	0.05	0	0	0	0	0	327.87	0	5.8	4.15	28.48	0	468.54	2.00839e+06
AGMsab1	AGMsab	10	acute	0	0.31	1.82	4.95	5.18	18.21	6.2	77.42	0.13	8.04	0	0.31	0	0	0.1	0	0	289.67	2.89	5.44	6.45	38.2	0	312.23	2.35632e+06
AGMsab1	AGMsab	16	late	0	0.39	27.11	2.22	7.73	17.46	4.37	149.56	0.4	0	0	0.44	0	0	0.58	0	6.12	315.04	14.64	6.65	7.6	72.14	0	194.21	1.87868e+06
AGMsab1	AGMsab	25	late	0	0	0	1.17	3.56	5.12	1.3	185.31	0.1	0	0	0.06	0	0	0	0	0	245.63	0	5.67	4.72	47.28	0	228.29	1.594e+06
AGMsab1	AGMsab	34	late	0	0	0	0	4.54	3.51	1.9	37.16	0	0	0	0.03	0	0	0	0	0	220.79	0	5.72	1.82	8.14	0	228.29	1.52036e+06
AGMsab2	AGMsab	-8	baseline	0	0	19.64	0	2.97	0	0	156.73	0	0	0	0	0	0	0	0	6.49	437.2	0	5.87	0	30.3	0	194.814	853608
AGMsab2	AGMsab	-4	baseline	0	0	19.64	12.04	2.83	0	0	88.17	0	33.15	0	0	0	10.6	0	0	4.06	450.25	0	8.41	5.92	34.58	0	224.229	1.6491e+06
AGMsab2	AGMsab	3	acute	0	0	13.56	0	0	0	0	85.05	0	11.5	0	0	0	0	0	0	4.43	236.39	0	4.97	5.16	34.58	0	139.529	1.21776e+06
AGMsab2	AGMsab	5	acute	0	0	0	0	2.69	0	4.99	75.58	0	38.11	0	0	0	0	3.02	0	5.97	1017.99	0	8.04	4.39	0	0	838.814	1.39365e+06
AGMsab2	AGMsab	9	acute	0	0	15.65	0	0	0	3.28	69.99	0	9.75	0	0	0	0	3.21	0	4.06	383.74	0	6.61	3.88	0	0	303.614	1.17217e+06
AGMsab2	AGMsab	10	acute	0	0	63.28	3.32	4.09	11.68	5.3	1060.3	0	15.71	11.01	0	0	2.78	0	0	5.97	543.51	18.15	6.67	8.47	83.03	0	231.471	1.26474e+06
AGMsab2	AGMsab	25	late	0	0	0	0	3.26	0	0	121.63	0	0	0	0	0	0	0	0	4.43	347.73	0	4.9	0	49.67	0	204.229	1.13001e+06
AGMsab2	AGMsab	33	late	0	0	0	0	2.83	0	0	111.14	0	0	0	0	0	0	0	0	0	360.69	0	5.37	0	0	0	149.029	1.18573e+06
AGMsab3	AGMsab	-8	baseline	0	0	48.45	0	11.18	19.65	10.14	68.38	0	16.6	0	0	0	0	5.31	0	17.54	270.83	13.72	7.84	8.21	221.81	257.27	140.543	1.75786e+06
AGMsab3	AGMsab	-4	baseline	0	2.3	368.44	83.28	109.84	189.04	32.09	299.08	11.83	113.95	31.77	10.78	0	4.23	16.16	17.73	55.66	444.89	108.7	11.67	69.98	1167.5	3335.89	825.729	1.79031e+06
AGMsab3	AGMsab	3	acute	0	0	154.95	5.41	68.59	57.58	22.83	161.04	5.74	44.89	23.08	5.04	0	0	9.83	5.88	37.89	253.02	29.77	7.95	22.61	908.24	2459.45	426.2	2.43767e+06
AGMsab3	AGMsab	5	acute	0	0	261.92	9.81	73.78	105.48	19.86	198.45	9.63	63.27	25.97	7.16	0	0	21.45	13.39	43.82	364.73	50.68	6.34	41.63	918.44	2321.85	150.643	1.73904e+06
AGMsab3	AGMsab	9	acute	0	1.99	281.66	14.11	70.17	126.61	24.37	322.64	7.68	67.88	29.79	6.28	74.6	6.77	7.84	10.75	49.18	397.29	79.85	7.87	47.36	880.74	2513.83	115.7	1.68208e+06
AGMsab3	AGMsab	10	acute	0	0	245.85	8.15	68.12	89.98	18.02	221.25	9.32	57.8	25.97	6.66	0	0	9.8	13.25	41.49	238.85	52.61	8.91	43.37	817.28	2114.51	107.514	1.74616e+06
AGMsab3	AGMsab	25	late	0	0	78.63	0	17.53	18.38	7.94	75.58	2.48	15.93	11.44	0	0	0	2.72	2.87	18.98	167.74	17.6	5.6	12.27	302.78	384.1	81.5571	1.63169e+06
AGMsab3	AGMsab	33	late	0	0	64.72	0	12.83	12.1	6	62.7	0	0	10.72	0	0	0	0	0	15.78	163.62	10.29	5.28	8.47	208.11	251.65	83.2	1.46767e+06
AGMsab4	AGMsab	-8	baseline	0	0	30.59	0	15.04	0	7.37	245.76	0	0	0	0	0	0	0	0	13.57	387.85	0	10.7	2.85	256	0	129.8	1.85153e+06
AGMsab4	AGMsab	-4	baseline	0	0	0	0	6.22	0	32.52	138.6	0	47.84	0	0	0	0	0	0	5.41	471.39	0	10.28	3.11	105.98	166.83	131.4	2.16284e+06
AGMsab4	AGMsab	3	acute	0	0	0	52.08	3.12	0	14.14	117.9	0	76.26	0	0	0	0	0	0	5.11	637.22	0	8.13	5.41	42.45	0	308.9	1.59845e+06
AGMsab4	AGMsab	5	acute	0	0	17.67	3.99	4.5	0	12.18	65.14	0	87.69	0	0	0	0	4.73	0	7.63	709.38	0	8.39	2.85	88.37	0	375.671	1.93236e+06
AGMsab4	AGMsab	9	acute	0	0	21.56	0	6.35	0	24.29	342.09	0	20.03	0	0	0	0	0	0	4.78	532.08	0	8.91	0	113.1	64.07	68.2	2.06209e+06
AGMsab4	AGMsab	10	acute	6.53	3.66	183.94	27.61	10.58	34.25	25.88	6871.63	3.5	56.88	43.85	2.44	218.14	24.67	44.47	10.44	22.84	934.71	102.92	11.78	48.36	122.27	105.78	122.257	1.67243e+06
AGMsab4	AGMsab	25	late	0	0	0	0	4.23	0	11.56	74.79	0	13.42	0	0	0	0	0	0	0	277.14	0	7.51	2.07	62.78	0	95.5429	1.64933e+06
AGMsab4	AGMsab	33	late	0	0	0	0	2.97	0	6.3	56.12	0	0	0	0	0	0	0	0	3.17	262.93	0	9.1	0	68.85	0	77.4714	1.98485e+06

## Sheet: 2D - IP10
days post infection	PTM4	PTM2	PTM3	PTM1	RM4	RM5	RM6	AGMsab1	AGMsab2	AGMsab3	AGMsab4	AGMver2	AGMver3	AGMver4	AGMver1
-14
-12		113	113.805	145.569
-11					150.32				102.851	92.1489	89.234	143.693	142.534	97.5227
-9		230.085	180.683
-8						194.814	140.543	129.8							111.75
-7	210.244
-6
-5		304.902	323.134
-4				220.611		224.229	825.729	131.4	118.628	83.4255	113.415	103.329	159.977		107.296
-3	186.659													109.727
-2
-1
0
1		317.134	174.768
2		201.329	217.268		280.46				88.0106	83.8617	110.564
3	514.098	183.524	233.012	151.653	204.02	139.529	426.2	308.9	119.67	293.426	125.457	181.489	471.239	582.205	238.716
4	798.415	531.976	662.366		131.41				109.5	612.074	685.585
5	389.463	760.854	854.073	110.542	672.13	838.814	150.643	375.671	665.128	419.957	298.777	353.079	423.182	412.739	183.398
6	401.902				387.29				457.67	641.085	414.713
7	549.683
8		527.61	482.659
9				281.583	468.54	303.614	115.7	68.2	403.245	331.777	129.191	101.466	274.398	182.068	129.239
10	246.256	240.329	319.476	155.236	312.23	231.471	107.514	122.257	324.957	212.479	120.798	121.921	272.909	148.966	167.591
11
12	251.488				210.44
13
14	260.427
15		210.256	152.439
16					289.88				170.436	81.9362	90.9894
21
23									101.426	75.1596	88.6277
24	146.841
25		120.354	188.561	123.458	194.21	204.229	81.5571	95.5429				74.6364	155.341	202.159	99.875
28
33				115.222		149.029	83.2	77.4714				125.193	103.852	161.898	107.5
34	137.793				228.29				105.585	75.8936	100.606
35
36		195.561	172.451

## Sheet: 2E - sCD14
days post infection	PTM4	PTM2	PTM3	PTM1	RM4	RM5	RM6	AGMsab1	AGMsab2	AGMsab3	AGMsab4	AGMver2	AGMver3	AGMver4	AGMver1
-14
-12		141740	245514	134306
-11					1.39566e+06				1.07757e+06	531673	643947	634580	746642	795894
-9		266189	256190
-8						853608	1.75786e+06	1.85153e+06							796147
-7	329023
-5		196486	202627
-4				220754		1.6491e+06	1.79031e+06	2.16284e+06	825922	456246	897145	1.50586e+06	1.18924e+06		897407
-3	373228													359720
0
1		241688	262370
2		220728	235406		1.90371e+06				927250	499085	910750
3	400788	183940	201174	209108	1.37876e+06	1.21776e+06	2.43767e+06	1.59845e+06	956412	567599	880083	1.30482e+06	1.4844e+06	926249	1.37106e+06
4	451638	288965	368284		1.11313e+06				965413	845125	1.03682e+06
5	494511	378747	336850	288549	2.76928e+06	1.39365e+06	1.73904e+06	1.93236e+06	1.05497e+06	733983	854909	1.48127e+06	1.4561e+06	1.02037e+06	1.33813e+06
6	394723				2.61194e+06				1.21967e+06	738179	1.03599e+06
7	600617
8		304256	285155
9				265412	2.00839e+06	1.17217e+06	1.68208e+06	2.06209e+06	891807	701452	922106	1.10917e+06	1.31558e+06	1.06832e+06	1.32925e+06
10	451442	200423	215032	261449	2.35632e+06	1.26474e+06	1.74616e+06	1.67243e+06	927642	696845	939324	1.08667e+06	1.28891e+06	1.06559e+06	1.11137e+06
12	388628				1.72952e+06
14	504818
15		186380	225743
16					1.87868e+06				974283	533115	741117
21
23									828046	637569	675988
24	326214
25		159762	246048	193355	1.594e+06	1.13001e+06	1.63169e+06	1.64933e+06				962667	991543	1.02928e+06	925802
28
33				208614		1.18573e+06	1.46767e+06	1.98485e+06				1.17158e+06	972286	1.04672e+06	965839
34	407390				1.52036e+06				900510	526318	622697
35
36		155439	218516
