# Supplementary material for: Oropouche virus efficiently replicates and is immunostimulatory in vivo in nonhuman primate species
Source: Sci Adv. 2025 Sep 17;11(38):eadx9405. doi: 10.1126/sciadv.adx9405 (PMC12442868; doi:10.1126/sciadv.adx9405)
Supplement: Supplementary file 2 — Data S1 to S9 [file sciadv.adx9405_data_s1_to_s9.zip › adx9405_data_s3.xlsx]

## Sheet: 3B - IgM
	Ki67+ Frequency of Parent
days post infection	PTM4	PTM2	PTM3	PTM1	AGMsab1	AGMsab2	AGMsab3	AGMsab4	AGMver2	AGMver3	AGMver4	AGMver1	RM4	RM5	RM6
-11				14.7	9.82				13.9	27.5	44.1		18.6	22.9	7.45
-8						5.9	15.1	8.01				6.92
-7
-5		31.5	11
-3	35.3
0
1		32	17.2
2		30.3	10.4	11.3	21.6	7.94	5.16	6.31	23.1	41.7	15.4	5.97	17.7	20.3	6.25
3	26.1	28.7	5.05	5.08	12.3	5.39	5.25	12.9	13.7	39.5	19.7	3.72	12.2	16.4	5.53
4	31.4	37.4	15.5	3.49	14.4	3.11	8.09	25.4	21.3	14.8	21.7	4.52	49.1	31.6	17.4
5	16.5	40.1	9.93	5.22	50	6.35	5.5	19.3	18.2	17.6	15.5	7.25	32.4	35	6.91
6	19.4			5.95	15.7	23.1	8.7	14.5	4.53	9.28	10.1	7.09	25.1	41.6	15.9
7	24
8		25	10.7
9				4.65	15.1	13.3	9.13	4.7	6.8	14.2	24.6	3.08	16.3	50.8	8.4
10	29.5	50.7	15.1	8.09	10.8	8.56	7.52	12.7	12.3	18.9	44.8	5.42	38.4	47.1	11.4
12	31.8			12	79.4	3.95	22	11.8	19.8	3.63	45.2	4.87	63.8	54.9	20.3
14	70.7
15		89.8	75.8
16				3.17	15.8	37.8	40.9	29.4	22.8	45.6	51.2	15.8	46.5	34.6	29.6
21
23													40.2	32.4	13.7
24	9.84
25		45.8	4.61	12.8	6.74	6.38	10.5	10	4.87	7.19	38.6	2.09
28
34	11.5			8.4	8.27				14.5	16	8.8		35.1	30.8	34.8
35
36		20.3	2.81
38						7.42	9.91	15.6				3.25

## Sheet: 3C - NK
	Ki67+ Frequency of Parent
days post infection	PTM4	PTM2	PTM3	PTM1	AGMsab1	AGMsab2	AGMsab3	AGMsab4	AGMver2	AGMver3	AGMver4	AGMver1	RM4	RM5	RM6
-11				7.32	4.96				3.82	7.49	8.07		5.91	6.56	11.8
-8						5.04	2.8	1.91				5.59
-7
-5		9.47	10.8
-3	13
0
1		13.6	10.1
2		20.3	18.4	10.6	3.89	10.6	26.3	11.6	12.7	14.6	16	8.31	7.03	7.76	11
3	12.5	15.5	10.1	10.2	5.47	12.6	26.8	8.79	8.59	7.41	6.34	12.4	11.8	14.2	9.7
4	12.9	14.3	14	9.6	4.62	8.61	14.8	7.45	14.8	9.24	7.52	20	12.9	7.31	12.7
5	14.9	15.1	15.6	7.54	5.48	10.2	10.6	14.4	10.9	5.97	11.1	22.5	4	7.76	15.2
6	19.9			7.96	3.37	5.98	7.95	15.4	11.4	7.93	22.1	22.6	8.76	17.1	17.6
7	22.5
8		19.8	23.8
9				8.94	8.51	19.1	4.19	14.8	28	21.4	57	26.4	40.5	56.2	41.9
10	26.6	34.2	35.9	14.3	10.3	14	4.03	24	38.5	26.8	43.8	33.8	24.3	65.6	25.8
12	16.6			14.4	14.9	11.2	2.68	13.1	34.9	14.8	47.2	20	35.8	45.8	23.9
14	22.2
15		40.6	29.6
16				8.75	16.1	7.98	2.65	8.31	30.6	40	28.9	12.6	8.18	6.97	5.42
21
23													4.38	9.93	4.71
24	19
25		5.96	9.72	6.31	3.97	4.12	1.65	4.98	8.74	12.8	16.8	6.71
28
34	14.4			7.33	3.46				4.45	6.04	7.43		2.9	3.77	9.05
35
36		8.07	9.71
38						4.94	2.23	1.78				3.98
