# Supplementary material for: Oropouche virus efficiently replicates and is immunostimulatory in vivo in nonhuman primate species
Source: Sci Adv. 2025 Sep 17;11(38):eadx9405. doi: 10.1126/sciadv.adx9405 (PMC12442868; doi:10.1126/sciadv.adx9405)
Supplement: Supplementary file 2 — Data S1 to S9 [file sciadv.adx9405_data_s1_to_s9.zip › adx9405_data_s4.xlsx]

## Sheet: 4A - FRNT
Timepoint	PTM (1, 2, 3, 4)	RM (4, 5, 6)	AGMver (1, 2, 3, 4)	AGMsab (1, 2, 3, 4)
pre	30		30	30
	30	30	30	30
	30	30	30	30
	30	30	30.46	30
d23-25	3046		2424.5	1501.5
	2696	2890	2532.5	1856.5
	1737.5	1349	3641	2005
	2191	813	3230.5	1845.5
d66
	966.95
d94/d103				1907.5
	988.1
d232
	2472
	1259
d347/d353
	846.2
	324.25

## Sheet: 4B - peptide stim
PTM stimulation frequencies	S				M1				M2
	PTM2	PTM4	PTM3	PTM1	PTM2	PTM4	PTM3	PTM1	PTM2	PTM4	PTM3	PTM1		Functions	M1	M2	S
CD107+IFNg+TNFa+ | Freq. of Parent	0.055	2.81	1.792	0.045	0	0.51	0	0.008	0	0.15	0	0.049		3	8.82628	27.0373	36.7314
CD107+IFNg-TNFa+ | Freq. of Parent	0.152	0.322	0.15	0.11	0.112	0.202	0	0.04	0.092	0	0	0.07		2	25.8424	17.6878	23.2595
CD107+IFNg+TNFa- | Freq. of Parent	0.028	0.172	0.196	0.01266	0	0	0	0.01066	0	0	0	0.01766		1	65.3313	55.2749	40.009
CD107-IFNg+TNFa+ | Freq. of Parent	0.057	0.062	0.126	0.00198	0.247	0.152	0.032	0.0007	0	0	0.019	0.01898
CD107-IFNg+TNFa- | Freq. of Parent	0.037	0	0.081	0	0.112	0	0.004	0	0.092	0	0.091	0.00565
CD107-IFNg-TNFa+ | Freq. of Parent	0	0.6	0.54	1.02	0.25	0.82	0.64	0	0	0	0.52	0.23
CD107+IFNg-TNFa- | Freq. of Parent	0.11	0	0.09	0.17	0.07	0	0	0.1	0	0	0	0.21
Total Frequency	0.439	3.966	2.975	1.35964	0.791	1.684	0.676	0.15936	0.184	0.15	0.63	0.60129
RM stimulation frequencies	S			M1			M2
	RM4	RM5	RM6	RM4	RM5	RM6	RM4	RM5	RM6					Functions	M1	M2	S
CD107+IFNg+TNFa+ | Freq. of Parent	0.24	0.26	0.027	0.017	0.015	0	0	0.48	0					3	18.4974	16.4779	29.3032
CD107+IFNg-TNFa+ | Freq. of Parent	0	0.037	0	0	0.031	0	0	0.065	0					2	9.38215	12.3927	44.8024
CD107+IFNg+TNFa- | Freq. of Parent	0.11	0.17	0.054	0.00555	0	0	0	0.28	0					1	72.1204	71.1294	25.8944
CD107-IFNg+TNFa+ | Freq. of Parent	0.365	0.015	0.027	0	0.0051	0	0	0.016	0
CD107-IFNg+TNFa- | Freq. of Parent	0.17	0.00701	0	0.011	0	0	0.00891	0	0
CD107-IFNg-TNFa+ | Freq. of Parent	0	0	0.03	0	0.19	0.09	0	0.04	0.01
CD107+IFNg-TNFa- | Freq. of Parent	0	0.06	0.063	0	0.07	0.083	0	0.09	0
Total Frequency	0.885	0.54901	0.201	0.03355	0.3111	0.173	0.00891	0.971	0.01
AGMver stimulation frequencies	S				M1				M2
	AGMver2	AGMver3	AGMver4	AGMver1	AGMver2	AGMver3	AGMver4	AGMver1	AGMver2	AGMver3	AGMver4	AGMver1		Functions	M1	M2	S
CD107+IFNg+TNFa+ | Freq. of Parent	1.421	0.19	0.025	0.078	0.131	0.21	0	0.088	0.111	0.068	0	0		3	7.80288	18.0524	37.4916
CD107+IFNg-TNFa+ | Freq. of Parent	0.095	0.014	0	0.12	1.345	0.648	0.37	0.24	0.475	0	0	0.36		2	54.6846	52.9153	11.498
CD107+IFNg+TNFa- | Freq. of Parent	0.097	0	0	0.078	0.017	0.034	0	0	0	0.011	0	0		1	37.5125	29.0323	51.0103
CD107-IFNg+TNFa+ | Freq. of Parent	0.073	0.009	0.017	0.05	0	0.026	0.07	0	0.053	0.025	0	0
CD107-IFNg+TNFa- | Freq. of Parent	0.00554	0	0	0.17	0.00754	0.02	0.053	0	0	0	0	0
CD107-IFNg-TNFa+ | Freq. of Parent	0	0	0.89	0.64	1.39	0.47	21.580*	0	0	0	1.18	0
CD107+IFNg-TNFa- | Freq. of Parent	0.05	0.11	0	0	0	0	0	0.42	0	0.02	0	0
Total Frequency	1.74154	0.323	0.932	1.136	2.89054	1.408	0.493	0.748	0.639	0.124	1.18	0.36
AGMsab stimulation frequencies	S				M1				M2
	AGMsab1	AGMsab2	AGMsab3	AGMsab4	AGMsab1	AGMsab2	AGMsab3	AGMsab4	AGMsab1	AGMsab2	AGMsab3	AGMsab4		Functions	M1	M2	S
CD107+IFNg+TNFa+ | Freq. of Parent	0.006	0.012	0	0	0.017	0.02	0	0	0.011	0.062	0	0		3	1.84798	12.1319	1.90646
CD107+IFNg-TNFa+ | Freq. of Parent	0.01	0.04	0	0	0.003	0	0	0	0.007	0.04	0	0.12		2	15.9952	58.4805	17.6322
CD107+IFNg+TNFa- | Freq. of Parent	0	0	0	0	0.00103	0	0	0	0.00565	0	0	0		1	82.1569	29.3876	80.4613
CD107-IFNg+TNFa+ | Freq. of Parent	0.014	0	0	0.045	0.279	0.06	0	0	0.109	0.031	2.94	0
CD107-IFNg+TNFa- | Freq. of Parent	0.001	0.092	0	0	0.065	0.042	0	0	0.083	0	0	0.04
CD107-IFNg-TNFa+ | Freq. of Parent	0.09	0.25	0.81	0	0.19	0.34	2.13	0.45	0.36	0	0	0
CD107+IFNg-TNFa- | Freq. of Parent	0.01	0	1.64	0.062	0	0	1.35	0	0	0	0	0.042
Total Frequency	0.131	0.394	2.45	0.107	0.55503	0.462	3.48	0.45	0.57565	0.133	2.94	0.202
