# Supplementary material for: Oropouche virus efficiently replicates and is immunostimulatory in vivo in nonhuman primate species
Source: Sci Adv. 2025 Sep 17;11(38):eadx9405. doi: 10.1126/sciadv.adx9405 (PMC12442868; doi:10.1126/sciadv.adx9405)
Supplement: Supplementary file 2 — Data S1 to S9 [file sciadv.adx9405_data_s1_to_s9.zip › adx9405_data_s5.xlsx]

## Sheet: 5A - LRP1
	PTM	PTM	PTM	PTM	AGMver	AGMver	AGMver	AGMver
Monocytes	4.49	3.82	2.499	4.36	6.56	6.02	5.17	5.8
T cells	-1.59	0.79	-1.663	1.49	0.79	2.36
B cells	-6.29	-1.19	0.733	-1.53	-1.39
NK cells	-3.19	-0.8	-2.012	0.73	-0.32

## Sheet: 5B - OROV
	PTM	PTM	PTM	PTM	AGMver	AGMver	AGMver	AGMver
Monocytes	-11.92	-8.82	-13.35	-13.3609	-10.91	-7.79	-7.64	-4.47
T cells	-9.59	-9.39	-9.83	-13.3207	-8.59	-4.61	-7.06
B cells	-9.85	-10.2	-9.31	-8.29969	-7.49		-7.06	-4.84
NK cells	-8.93	-10.06	-5.1	-14.8588	-5.95

## Sheet: 5C - mac
	24 hpi	48 hpi
Rhesus MOI 0.01	68522.1	8.89108e+06
Rhesus MOI 0.01	283040	1.00278e+07
Rhesus MOI 0.01	108847	1.26813e+07
Rhesus MOI 0.01	1.93315e+06
Rhesus MOI 0.01	1825966	49269665
AGMsab MOI 0.01	79479.9	3.20067e+06
AGMsab MOI 0.01	3081.71	182078
AGMsab MOI 0.01	6112.47	499088
AGMsab MOI 0.01	2922.38	273887
PTM MOI 0.01	106459	9.75822e+06
PTM MOI 0.01	61209.1	3.35358e+06
PTM MOI 0.01	101448	1.75677e+07
Rhesus MOI 0.1	388833	6.0821e+06
Rhesus MOI 0.1	850464	1.15182e+06
Rhesus MOI 0.1	3.56235e+06	2.25064e+07
Rhesus MOI 0.1	5.47044e+06	4.24143e+07
Rhesus MOI 0.1	16872395	52884086
Rhesus MOI 0.1	2792417	4092593
AGMsab MOI 0.1	159782	913709
AGMsab MOI 0.1	110224	1.55819e+06
AGMsab MOI 0.1	85323.6	850115
AGMsab MOI 0.1	52920.7	1.07938e+06
PTM MOI 0.1	1.37606e+06	1.58008e+07
PTM MOI 0.1	211173	2.78185e+06
PTM MOI 0.1	1.1044e+06	2.74459e+07

## Sheet: 5D - fibro
	24 hpi	48 hpi
Rhesus MOI 0.01	487391	40000000
Rhesus MOI 0.01	245648	20000000
Rhesus MOI 0.01	6247981	90000000
Rhesus MOI 0.01	1432068	100000000
AGMver MOI 0.01	473197	100000000
AGMver MOI 0.01	253600	50000000
AGMver MOI 0.01	946475	100000000
AGMver MOI 0.01	310864	60000000
PTM MOI 0.01	594867	80000000
PTM MOI 0.01	138352	7260774
PTM MOI 0.01	8061	875517
Rhesus MOI 0.1	8704005	90000000
Rhesus MOI 0.1	3307359	40000000
Rhesus MOI 0.1	40000000	100000000
Rhesus MOI 0.1	20000000	200000000
AGMver MOI 0.1	7274452	200000000
AGMver MOI 0.1	2352266	100000000
AGMver MOI 0.1	6694217	200000000
AGMver MOI 0.1	3985202	200000000
PTM MOI 0.1	5762914	90000000
PTM MOI 0.1	1214161	30000000
PTM MOI 0.1	1405852	50000000
