# Supplementary material for: Oropouche virus efficiently replicates and is immunostimulatory in vivo in nonhuman primate species
Source: Sci Adv. 2025 Sep 17;11(38):eadx9405. doi: 10.1126/sciadv.adx9405 (PMC12442868; doi:10.1126/sciadv.adx9405)
Supplement: Supplementary file 2 — Data S1 to S9 [file sciadv.adx9405_data_s1_to_s9.zip › adx9405_data_s6.xlsx]

## Sheet: 6A - plasma
days post infection	PTM4	PTM4	PTM4	PTM4	PTM4	PTM4	PTM3	PTM3	PTM3	PTM3	PTM2	PTM2
1
2	2	2	2	2	2	2	2	2	2	2	2	2
3											2	2
4	4.19516	2	2.099	2	2	2	2	2	2	2	2	2
5											2	2
6	4.81377	2	2	2	2	2	2.184	2.116	2	2	2	2
7
8
9	2	2	2	2	2	2	2	2	1.91	2	2.50074	2
10	2	2	2	2	2	2					2	2
12	2	2	2	2	2	2
16	2	2	2	2	2	2

## Sheet: 6B - peptide stim
Timepoint	PTM4	PTM3	PTM2
d23-25 post infection	1.8	1.427	2.289
pre re-infection	0.78	2.81554	0.201
post re-infection	3.44	1.93338	0.08638

## Sheet: 6C - FRNT
Timepoint	PTM2	PTM2	PTM3	PTM3	PTM4	PTM4
pre-infection	30	30	30	30	30	30
d23-25 post infection	2678	2714	1435	2040	2265	2117
pre re-infection	967		832.5	859.9	349.9	298.6
post re-infection	1322		1047	865.2	434.9	487.6
