# Supplementary material for: Oropouche virus efficiently replicates and is immunostimulatory in vivo in nonhuman primate species
Source: Sci Adv. 2025 Sep 17;11(38):eadx9405. doi: 10.1126/sciadv.adx9405 (PMC12442868; doi:10.1126/sciadv.adx9405)
Supplement: Supplementary file 2 — Data S1 to S9 [file sciadv.adx9405_data_s1_to_s9.zip › adx9405_data_s7.xlsx]

## Sheet: PTM1
days post infection	Total Protein	Albumin	Globulin	A/G Ratio	AST (SGOT)	ALT (SGPT)	Alk Phosphatase	GGTP	Total Bilirubin	Urea Nitrogen	Creatinine	BUN/Creatinine Ratio	Phosphorus	Glucose	Calcium	Magnesium	Sodium	Potassium	NA/K RATIO	Chloride	Cholesterol	Triglycerides	Amylase	PrecisionPSLTM	CPK	WBC	RBC	Hemoglobin	HCT	MCV	MCH	MCHC	Platelet Count	Neutrophils	Lymphocytes	Monocytes	Eosinophils	Basophils	Absolute Neutrophils	Absolute Lymphocytes	Absolute Monocytes	Absolute Eosinophils	Absolute Basophils	Absolute Granulocytes
-11	6.6	3.9	2.7	1.4	68	115	181	49	0.3	16	1	16	6.1	70	8	1.6	149	3.8	39	108	124	83	171	44	6390	6.1	5.3	11.5	40	74	21.6	29	314	67	27	6	0	0	4087	1647	366	0	0	4087
-4	7	3.9	3.1	1.3	40	105	222	44	0.2	19	1	19	1.7	96	9.3	2	150	3.9	38	108	107	224	199	36	189	5.4	5.3	12.2	40	75	23	31	379	46	47	6	1	0	2484	2538	324	54	0	2538
2	7.5	4	3.5	1.1	60	112	231	54	0.2	22	0.9	24	2.9	76	9.1	2.1	146	4.7	31	106	134	201	175	18	791	5.5	5.6	12.4	42	74	22.1	30	263	52	41	6	1	0	2860	2255	330	55	0	2915
3	7.3	3.9	3.4	1.1	46	132	214	47	0.3	16	1.1	15	5.6	56	9.2	1.6	148	3.9	38	107	115	125	142	21	270	5.2	5.4	11.7	40	74	21.8	30	415	56	38	5	1	0	2912	1976	260	52	0	2964
4	6.7	3.8	2.9	1.3	38	109	214	41	0.3	15	1	15	4.9	55	9.2	1.6	149	4.3	35	107	106	128	193	22	519	5.3	5.1	11	37	73	21.7	30	386	62	30	7	1	0	3286	1590	371	53	0	3339
5	6.4	3.5	2.9	1.2	32	86	187	38	0.3	17	1	17	3.8	72	8.7	1.5	150	3.9	38	106	95	85	169	13	607	6.3	4.5	9.7	33	74	21.6	29	408	70	23	6	1	0	4410	1449	378	63	0	4473
6	6.6	3.5	3.1	1.1	34	70	209	35	0.3	20	1	20	3	75	8.8	1.5	145	3.8	38	101	94	124	187	18	271	4.6	4.3	9.3	32	74	21.8	29	314	58	33	8	1	0	2668	1518	368	46	0	2714
9	6.8	3.7	3.1	1.2	37	81	232	41	0.3	16	1	16	3.5	71	8.9	1.6	148	3.8	39	106	112	68	190	18	389	7.1	4.8	10.3	37	76	21.3	28	475	59	32	8	1	0	4189	2272	568	71	0	4260
10	6.6	3.6	3	1.2	30	76	210	42	0.3	17	1	17	2.6	69	8.7	1.7	149	3.8	39	105	110	82	195	19	613	4.1	4.8	10.4	35	74	21.7	30	436	54	34	11	1	0	2214	1394	451	41	0	2255
12	6.7	3.7	3	1.2	47	106	231	58	0.2	12	1	12	2.1	62	8.8	1.6	148	3.8	39	106	98	106	156	20	427	5.3	4.5	10	33	73	22.2	30	429	58	36	6	0	0	3074	1908	318	0	0	3074
16	7.1	3.9	3.2	1.2	44	107	228	58	0.2	21	1.1	19	2.5	86	8.9	1.7	147	3.7	40	104	113	184	161	20	399	5.9	4.9	10.7	36	74	21.9	30	477	41	51	7	1	0	2419	3009	413	59	0	2478
25	6.9	3.8	3.1	1.2	52	183	207	47	0.1	21	1.1	19	2.3	102	9.3	2	147	4.3	34	106	115	373	149	20	186	4.6	5.7	12	42	73	21.2	29	509	58	35	6	1	0	2668	1610	276	46	0	2714
34	7	3.8	3.2	1.2	59	170	247	40	0.2	17	0.8	21	3.2	50	8.7	2	149	4.3	35	107	132	252	177	22	184	5.8	5.9	12.6	42	72	21.3	30	483	46	46	7	1	0	2668	2668	406	58	0	2726

## Sheet: PTM2
days post infection	WBC	Albumin	Alk Phosphatase	ALT (SGPT)	Amylase	AST (SGOT)	Total Bilirubin	Urea Nitrogen	Calcium	Chloride	Cholesterol	CPK	Creatinine	GGTP	Glucose	Triglycerides	Phosphorus	Magnesium	Total Protein	PrecisionPSL	Globulin	NA/K RATIO	Sodium	Potassium	RBC	Hemoglobin	HCT	MCV	MCH	MCHC	Blood Parasites	RBC Comment	Platelet Count	Platelet Estimate	Neutrophils	Bands	Lymphocytes	Monocytes	Eosinophils	Basophils	Comment	Absolute Neutrophils	Absolute Lymphocytes	Absolute Monocytes	Absolute Eosinophils	Absolute Basophils	BUN/Creatinine Ratio	A/G Ratio	Absolute Granulocytes
-12	4.2	4.4	138	23	226	28	0.3	16	9	109	98	225	1.1	92	53	56	5	1.8	7.2	15	2.8	38	148	3.9	5.8	12.6	44	77	21.9	29			388		39	0	54	5	2	0		1638	2268	210	84	0	15	1.6	1722
-9	8.1	3.7	140	22	270	20	0.2	18	9.4	108	96	151	1	83	76	102	4.4	1.6	6.4	16	2.7	35	151	4.3	6	12.7	46	76	21	28			405		62	0	32	5	1	0		5022	2592	405	81	0	18	1.4	5103
-5	7.1	4.1	141	15	219	21	0.2	17	8.6	106	98	144	0.9	123	64	83	3.9	1.6	6.9	16	2.8	38	148	3.9	5.4	11.5	42	77	21.1	28			440		51	0	43	5	1	0		3621	3053	355	71	0	19	1.5	3692
1	7.6	4.1	154	26	681	29	0.2	14	9.7	106	103	400	1.1	110	64	84	4.2	1.7	7.2	14	3.1	38	147	3.9	5.7	12	43	76	21.2	28			446		47	0	45	6	2	0		3572	3420	456	152	0	13	1.3	3724
2	7	4.1	173	23	598	27	0.2	14	9.1	104	105	727	1	96	88	57	3.7	1.5	6.8	14	2.7	39	147	3.8	5.6	11.6	42	76	20.9	28			444		51	0	39	9	1	0		3570	2730	630	70	0	14	1.5	3640
3	5.7	3.9	159	21	319	34	0.3	12	9.4	109	104	409	1	98	63	46	5	1.5	7	13	3.1	40	148	3.7	5.7	11.5	43	75	20.3	27			456		55	0	38	5	2	0		3135	2166	285	114	0	12	1.3	3249
4	6.1	3.7	151	26	259	54	0.4	13	9	106	93	2549	1	78	91	45	4.1	1.4	6.5	14	2.8	41	144	3.5	5.5	11.3	42	76	20.4	27			314		75	0	19	4	2	0		4575	1159	244	122	0	13	1.3	4697
5	4.5	3.6	149	22	264	33	0.3	19	9.5	107	99	574	1.3	74	83	60	4.4	1.4	6.7	11	3.1	36	147	4.1	5.2	10.9	41	78	20.9	27			347		63	0	31	4	2	0		2835	1395	180	90	0	15	1.2	2925
8	4.2	3.7	138	15	237	26	0.2	19	8.9	107	90	414	0.9	74	53	68	2.4	1.8	6.5	16	2.8	36	147	4.1	5	10.1	39	78	20.3	26			371		60	0	29	9	2	0		2520	1218	378	84	0	21	1.3	2604
10	5.3	3.9	135	20	259	30	0.2	16	9.2	108	94	399	0.8	83	70	65	2.5	1.5	6.5	15	2.6	39	149	3.8	4.9	9.8	38	79	20.2	26			389		28	0	62	8	2	0		1484	3286	424	106	0	20	1.5	1590
15	5.5	3.7	127	20	210	24	0.1	15	8.9	107	98	289	0.9	70	64	75	4.8	1.6	6.8	13	3.1	39	149	3.8	5.2	10.8	40	77	20.9	27			530		31	0	57	5	5	2		1705	3135	275	275	110	17	1.2	2090
25	5.1	4.4	159	15	255	21	0.2	17	10.2	107	91	987	0.8	80	66	119	4.5	1.6	7	15	2.6	39	148	3.8	5.6	11.3	42	76	20.3	27			453		43	0	49	5	3	0		2193	2499	255	153	0	21	1.7	2346
36	5.2	4	146	15	220	30	0.1	13	9.1	106	100	99	1	80	48	78	5.1	1.7	7.2	14	3.2	38	149	3.9	5.8	11.8	44	75	20.2	27			449		39	0	54	6	0	1		2028	2808	312	0	52	13	1.3	2080

## Sheet: PTM3
days post infection	WBC	Albumin	Alk Phosphatase	ALT (SGPT)	Amylase	AST (SGOT)	Total Bilirubin	Urea Nitrogen	Calcium	Chloride	Cholesterol	CPK	Creatinine	GGTP	Glucose	Triglycerides	Phosphorus	Magnesium	Total Protein	PrecisionPSL	Globulin	NA/K RATIO	Sodium	Potassium	RBC	Hemoglobin	HCT	MCV	MCH	MCHC	Blood Parasites	RBC Comment	Platelet Count	Platelet Estimate	Neutrophils	Bands	Lymphocytes	Monocytes	Eosinophils	Basophils	Comment	Absolute Neutrophils	Absolute Lymphocytes	Absolute Monocytes	Absolute Eosinophils	Absolute Basophils	BUN/Creatinine Ratio	A/G Ratio	Absolute Granulocytes
-12	6.1	4.6	92	70	156	29	0.5	17	9	107	87	862	1.4	75	62	61	6.3	1.8	7.7	14	3.1	36	148	4.1	6	13.5	46	76	22.3	29			370		60	0	35	4	1	0		3660	2135	244	61	0	12	1.5	3721
-9	9.5	4.2	91	65	152	31	0.4	14	9.1	111	79	284	1.2	76	69	54	5.5	1.8	6.8	15	2.6	36	153	4.2	6	12.9	47	78	21.6	28			470		55	0	37	7	1	0		5225	3515	665	95	0	12	1.6	5320
-5	9.8	4.5	109	87	143	31	0.3	19	9.3	109	90	526	1.1	106	67	70	4.4	1.8	7.4	16	2.9	34	148	4.4	6.2	13.1	48	77	21.3	28			560		53	0	39	6	2	0		5194	3822	588	196	0	17	1.6	5390
1	7.5	4.5	98	113	145	44	0.4	16	10.1	109	92	3149	1.2	91	57	48	4.5	1.6	7.4	13	2.9	33	149	4.5	6	12.9	46	78	21.6	28			485		59	0	34	5	2	0		4425	2550	375	150	0	13	1.6	4575
2	6.9	4.3	106	106	138	44	0.3	13	9.3	110	83	1658	1	78	57	55	4.2	1.6	6.8	15	2.5	35	149	4.3	6.2	12.8	46	75	20.8	28			410		69	0	26	4	1	0		4761	1794	276	69	0	13	1.7	4830
3	7.7	4.1	101	76	132	31	0.7	16	9.4	111	81	848	1.2	76	57	44	4.9	1.6	6.9	11	2.8	37	149	4	5.7	11.8	43	75	20.8	28			454		75	0	20	4	1	0		5775	1540	308	77	0	13	1.5	5852
4	8.9	4.2	122	64	145	52	0.4	12	9.6	105	92	834	1	65	77	42	5.4	2.1	7.4	13	3.2	29	150	5.1	5.6	12.4	44	79	22.4	29			65		81	0	14	4	1	0		7209	1246	356	89	0	12	1.3	7298
5	4.1	3.9	118	55	139	33	0.6	11	9.3	107	76	701	1	66	70	48	5	1.6	6.7	13	2.8	35	148	4.2	5.3	11.5	41	78	21.7	28			365		61	0	31	5	3	0		2501	1271	205	123	0	11	1.4	2624
8	5.9	4	116	49	147	37	0.3	14	9.1	107	72	831	1	67	62	37	4.1	1.7	6.7	14	2.7	36	148	4.1	4.8	10.5	37	76	21.7	29			385		65	0	26	7	2	0		3835	1534	413	118	0	14	1.5	3953
10	4.8	4.1	105	64	136	32	0.3	15	9.6	110	79	330	1	72	61	42	3.8	1.7	6.5	14	2.4	35	148	4.2	5.2	10.9	40	78	21	27			452		50	0	41	7	2	0		2400	1968	336	96	0	15	1.7	2496
15	7.7	4.1	94	67	108	32	0.5	15	9.5	108	88	321	1.1	65	61	59	5	1.7	7.2	12	3.1	35	146	4.2	5.4	11.4	41	77	21.2	28			413		77	0	20	3	0	0		5929	1540	231	0	0	14	1.3	5929
25	6.5	4.8	120	126	201	48	0.3	18	10.7	112	88	3422	1	79	76	133	4.4	1.7	7.2	13	2.4	35	151	4.3	5.6	11.8	44	78	21.3	27			506		60	0	34	4	2	0		3900	2210	260	130	0	18	2	4030
36	6.1	4.2	99	97	135	81	0.3	14	9.3	105	88	6022	1.1	68	47	59	6.2	1.8	7.2	13	3	32	146	4.6	5.6	12.2	42	76	21.9	29			411		59	0	33	7	1	0		3599	2013	427	61	0	13	1.4	3660

## Sheet: PTM4
days post infection	Total Protein	Albumin	Globulin	A/G Ratio	AST (SGOT)	ALT (SGPT)	Alk Phosphatase	GGTP	Total Bilirubin	Urea Nitrogen	Creatinine	BUN/Creatinine Ratio	Phosphorus	Glucose	Calcium	Magnesium	Sodium	Potassium	NA/K RATIO	Chloride	Cholesterol	Triglycerides	Amylase	PrecisionPSLTM	CPK	WBC	RBC	Hemoglobin	HCT	MCV	MCH	MCHC	Platelet Count	Neutrophils	Lymphocytes	Monocytes	Eosinophils	Basophils	Absolute Neutrophils	Absolute Lymphocytes	Absolute Monocytes	Absolute Eosinophils	Absolute Basophils	Absolute Granulocytes
-7	5.8	2.6	3.2	0.8	23	31	222	64	0.2	21	1.2	18	4.5	64	7.7	1.2	146	3.8	38	105	83	58	308	16	160	4.7	5.2	9.4	36	68	17.9	26	609	79	15	5	1	0	3713	705	235	47	0	3760
-3	6.1	2.8	3.3	0.8	24	33	237	77	0.2	18	1.3	14	3.7	48	7.6	1.5	147	3.8	39	108	87	55	273	16	148	6.9	5.2	9.6	36	69	18.3	27	609	88	10	2	0	0	6072	690	138	0	0	6072
1	5.9	2.8	3.1	0.9	24	35	288	69	0.2	18	1.1	16	4.8	52	7.4	1.2	150	3.9	38	111	88	57	336	42	127	8.5	5.2	9.8	36	69	18.8	27	565	90	7	3	0	0	7650	595	255	0	0	7650
2	5.7	2.5	3.2	0.8	34	52	268	67	0.2	18	1.3	14	4.9	65	7.3	1.5	151	4	38	110	79	63	233	22	281	4.7	5.2	9.7	37	70	18.5	27	393	74	18	7	1	0	3478	846	329	47	0	3525
3	5.3	2.4	2.9	0.8	32	49	289	67	0.2	18	1	18	6.6	61	7.2	1.4	150	3.6	42	110	81	64	251	15	466	5.2	4.9	9	34	70	18.5	27	396	82	13	4	1	0	4264	676	208	52	0	4316
4	5.5	2.5	3	0.8	35	47	340	69	0.2	17	1	17	7.1	54	7.2	1.4	150	4.1	37	109	80	73	269	15	307	3.9	5.1	9.4	36	71	18.6	26	501	67	23	9	1	0	2613	897	351	39	0	2652
5	5.7	2.4	3.3	0.7	31	42	375	73	0.2	17	1	17	5.9	35	7.2	1.5	148	3.8	39	110	86	71	247	16	197	5.7	4.9	9.2	33	68	18.9	28	559	80	14	6	0	0	4560	798	342	0	0	4560
7	5.8	2.5	3.3	0.8	33	39	719	80	0.2	21	1	21	5	51	7.5	1.5	147	4.2	35	108	93	69	275	20	282	4.5	5	9	35	69	17.8	26	790	66	26	7	1	0	2970	1170	315	45	0	3015
12	6.1	2.5	3.6	0.7	41	38	617	77	0.1	19	1	19	5.1	60	7.7	1.6	148	4.5	33	106	82	61	298	16	377	5.2	5	9.4	35	69	18.9	27	907	67	25	6	2	0	3484	1300	312	104	0	3588
14	6.1	2.4	3.7	0.6	26	33	565	73	0.2	22	1	22	5	49	7.6	1.5	146	4.2	35	106	89	77	295	15	362	5.8	5.3	9.3	36	69	17.5	26	970	79	15	6	0	0	4582	870	348	0	0	4582
24	5.6	2.5	3.1	0.8	23	34	716	95	0.1	27	0.9	30	5	59	7.5	1.5	146	3.9	37	107	81	58	315	18	136	4.4	5	8.8	34	67	17.5	26	529	72	22	5	1	0	3168	968	220	44	0	3212
34	5.8	2.5	3.3	0.8	26	44	503	107	0.2	29	0.9	32	4.2	52	7.1	1.4	146	3.8	38	107	82	66	296	22	135	6.5	5.1	9.1	36	71	17.9	25	557	75	19	6	0	0	4875	1235	390	0	0	4875

## Sheet: RM4
days post infection	Total Protein	Albumin	Globulin	A/G Ratio	AST (SGOT)	ALT (SGPT)	Alk Phosphatase	GGTP	Total Bilirubin	Urea Nitrogen	Creatinine	BUN/Creatinine Ratio	Phosphorus	Glucose	Calcium	Magnesium	Sodium	Potassium	NA/K RATIO	Chloride	Cholesterol	Triglycerides	Amylase	PrecisionPSLTM	CPK	WBC	RBC	Hemoglobin	HCT	MCV	MCH	MCHC	Platelet Count	Neutrophils	Lymphocytes	Monocytes	Eosinophils	Basophils	Absolute Neutrophils	Absolute Lymphocytes	Absolute Monocytes	Absolute Eosinophils	Absolute Basophils	Absolute Granulocytes
-11	7	4.1	2.9	1.4	29	21	133	68	0.2	15	1.2	13	3	58	9.2	1.4	147	3.5	42	109	140	71	211	19	260	5.4	5.7	14.2	44	77	24.8	32	292	60	31	7	2	0	3240	1674	378	108	0	3348
-4	7.3	4.1	3.2	1.3	28	23	155	77	0.1	17	1.2	14	3.4	59	9.6	1.5	148	3.6	41	107	149	82	209	21	120	4.9	6.2	15.4	48	77	24.8	32	308	56	36	6	2	0	2744	1764	294	98	0	2842
2	7.2	4.2	3	1.4	34	37	144	71	0.1	15	1	15	3.9	66	9.6	1.4	147	3.9	38	109	159	71	222	19	826	4.7	5.9	14.8	45	77	25.2	33	342	45	47	5	3	0	2115	2209	235	141	0	2256
3	6.6	3.8	2.8	1.4	34	35	153	59	0.1	17	1	17	5.5	59	8.9	1.4	147	3.3	45	106	137	42	205	20	1227	8.5	5.5	13.8	43	77	24.9	32	304	61	26	11	1	1	5185	2210	935	85	85	5355
4	6.7	3.8	2.9	1.3	70	53	134	57	0.1	13	1	13	5.2	64	9	1.4	148	3.9	38	106	131	59	229	17	5926	5.4	5.3	13.1	41	77	24.5	32	282	55	38	5	2	0	2970	2052	270	108	0	3078
5																										4.4	5	12.4	39	77	24.8	32	262	62	28	8	2	0	2728	1232	352	88	0	2816
6	6.7	3.8	2.9	1.3	45	55	148	51	0.1	14	1.1	13	3.2	60	9.4	1.5	149	4.1	36	110	135	32	242	15	1169	5.9	5	12.5	39	77	24.8	32	229	66	27	5	2	0	3894	1593	295	118	0	4012
9	6.7	3.8	2.9	1.3	29	40	133	53	0.1	15	1.1	14	2.5	61	9.5	1.3	147	3.7	40	109	150	40	212	17	961	3	5.3	13.2	41	77	24.9	33	306	44	43	11	2	0	1320	1290	330	60	0	1380
10	6.9	3.9	3	1.3	32	44	129	57	0.1	14	1.1	13	1.9	74	9.7	1.4	147	3.9	38	109	150	65	230	17	1090	5	5.3	13.1	40	76	24.6	33	321	41	48	9	2	0	2050	2400	450	100	0	2150
12	7.1	4.2	2.9	1.4	21	37	121	56	0.1	16	1.1	15	1.9	74	9.6	1.5	148	3.9	38	111	147	64	221	16	100	5	5.2	12.6	40	77	24.4	32	288	54	37	7	2	0	2700	1850	350	100	0	2800
16	7.1	4	3.1	1.3	25	21	141	56	0.1	15	1.1	14	2.6	65	9.3	1.3	148	3.7	40	109	134	67	205	16	201	5.8	5.4	13	41	76	24	32	336	61	32	6	1	0	3538	1856	348	58	0	3596
23	7.1	4.3	2.8	1.5	23	14	125	65	0.1	13	1.2	11	3	61	9.6	1.3	146	3.7	39	107	132	52	215	18	50	6.6	5.5	13.8	43	77	24.9	32	335	53	39	5	3	0	3498	2574	330	198	0	3696
34	7	4.2	2.8	1.5	22	15	146	70	0.1	13	1.2	11	2.7	64	9.8	1.2	151	3.8	40	111	129	51	244	17	53	5.5	5.5	13.5	43	78	24.3	31	311	57	35	6	2	0	3135	1925	330	110	0	3245

## Sheet: RM5
days post infection	Total Protein	Albumin	Globulin	A/G Ratio	AST (SGOT)	ALT (SGPT)	Alk Phosphatase	GGTP	Total Bilirubin	Urea Nitrogen	Creatinine	BUN/Creatinine Ratio	Phosphorus	Glucose	Calcium	Magnesium	Sodium	Potassium	NA/K RATIO	Chloride	Cholesterol	Triglycerides	Amylase	PrecisionPSLTM	CPK	WBC	RBC	Hemoglobin	HCT	MCV	MCH	MCHC	Platelet Count	Neutrophils	Lymphocytes	Monocytes	Eosinophils	Basophils	Absolute Neutrophils	Absolute Lymphocytes	Absolute Monocytes	Absolute Eosinophils	Absolute Basophils	Absolute Granulocytes
-11	6.8	4.1	2.7	1.5	25	21	73	56	0.2	20	1.9	11	4.5	54	9.6	1.4	150	4.1	37	111	197	77	173	24	253	5.6	6.4	15.4	48	75	23.9	32	268	46	47	5	2	0	2576	2632	280	112	0	2688
-4	6.3	3.8	2.5	1.5	28	20	73	47	0.1	21	1.7	12	4.3	64	9.3	1.5	149	3.9	38	110	168	71	159	25	165	4.7	6.2	14.9	47	77	24.1	32	238	38	53	6	3	0	1786	2491	282	141	0	1927
2	6.9	4.2	2.7	1.6	32	28	85	44	0.2	20	1.8	11	4.6	69	9.7	1.5	150	4.1	37	111	199	63	171	23	1589	4.9	6	14.9	47	78	24.7	32	272	46	47	5	2	0	2254	2303	245	98	0	2352
3	6.7	4.1	2.6	1.6	62	32	71	41	0.1	19	1.8	11	6.5	56	9.4	1.9	151	6.1	25	113	197	43	164	33	2127	4.2	5.9	14.6	46	78	24.7	32	253	49	43	6	2	0	2058	1806	252	84	0	2142
4	6.4	3.9	2.5	1.6	40	38	76	46	0.2	21	1.8	12	5.2	75	9.1	1.4	149	3.9	38	109	177	64	161	21	1963	4	5.7	14	43	77	24.7	32	221	46	44	8	2	0	1840	1760	320	80	0	1920
5																										4.5	5.7	14.2	43	76	24.8	33	236	48	36	14	2	0	2160	1620	630	90	0	2250
6	6.2	3.8	2.4	1.6	50	36	75	47	0.2	26	1.8	14	5.2	39	9	1.7	148	4.2	35	108	179	41	162	22	1330	3.7	5.3	13.5	40	76	25.7	34	204	49	40	9	2	0	1813	1480	333	74	0	1887
9	6	3.6	2.4	1.5	21	19	78	33	0.2	20	1.6	13	3.3	67	8.9	1.4	147	4	37	109	175	35	162	19	772	3	5.5	13.4	42	76	24.3	32	229	35	52	10	3	0	1050	1560	300	90	0	1140
10	6.2	3.7	2.5	1.5	51	27	75	48	0.1	21	1.8	12	3.1	69	9.1	1.4	146	4.2	35	109	175	54	198	22	4421	3.6	5.5	13	41	76	23.9	32	231	39	45	11	5	0	1404	1620	396	180	0	1584
12	6.3	3.9	2.4	1.6	28	26	71	44	0.2	20	1.7	12	3	69	9	1.4	150	3.9	38	111	163	47	159	22	292	5.8	5.3	12.7	40	75	24.1	32	247	48	44	6	2	0	2784	2552	348	116	0	2900
16	6.5	3.8	2.7	1.4	26	15	71	36	0.2	23	1.7	14	4.4	71	9	1.5	149	3.7	40	109	150	52	167	23	99	5.8	5.4	13.2	41	77	24.5	32	231	55	37	5	3	0	3190	2146	290	174	0	3364
23	6.1	3.9	2.2	1.8	26	13	71	42	0.1	19	1.6	12	4.1	72	9.1	1.2	149	3.9	38	109	145	50	154	27	247	5.2	5.2	12.7	41	78	24.4	31	302	49	43	5	3	0	2548	2236	260	156	0	2704
34	6.5	4.1	2.4	1.7	22	15	92	46	0.1	20	1.6	13	4.4	61	9.6	1.3	150	3.9	38	110	165	53	164	27	85	4.7	5.9	14.1	45	77	24.1	31	262	38	53	5	4	0	1786	2491	235	188	0	1974

## Sheet: RM6
Days post infection	Total Protein	Albumin	Globulin	A/G Ratio	AST (SGOT)	ALT (SGPT)	Alk Phosphatase	GGTP	Total Bilirubin	Urea Nitrogen	Creatinine	BUN/Creatinine Ratio	Phosphorus	Glucose	Calcium	Magnesium	Sodium	Potassium	NA/K RATIO	Chloride	Cholesterol	Triglycerides	Amylase	PrecisionPSLTM	CPK	WBC	RBC	Hemoglobin	HCT	MCV	MCH	MCHC	Platelet Count	Neutrophils	Lymphocytes	Monocytes	Eosinophils	Basophils	Absolute Neutrophils	Absolute Lymphocytes	Absolute Monocytes	Absolute Eosinophils	Absolute Basophils	Absolute Granulocytes
-11	6.9	3.7	3.2	1.2	32	68	85	51	0.2	13	0.9	14	5.7	55	9.4	1.5	151	4.2	36	106	114	167	143	28	171	4.9	5.8	14.7	47	80	25.1	32	303	50	38	9	3	0	2450	1862	441	147	0	2597
-4	6.6	3.5	3.1	1.1	22	31	74	41	0.1	11	0.9	12	4.2	74	9.5	1.6	151	4.5	34	111	93	195	140	26	166	5	5.8	14.2	46	79	24.5	31	307	57	30	10	3	0	2850	1500	500	150	0	3000
2	6.7	3.8	2.9	1.3	32	55	86	50	0.1	9	1	9	4.3	67	9.7	1.5	150	4.2	36	109	100	140	144	28	878	5	5.7	14.1	45	79	24.7	31	352	56	35	6	3	0	2800	1750	300	150	0	2950
3	6.3	3.5	2.8	1.3	39	50	93	39	0.1	14	0.9	16	5.9	63	9.6	1.5	150	4.2	36	108	93	175	128	23	1106	4.9	5.4	13.4	44	81	24.6	30	365	59	21	16	4	0	2891	1029	784	196	0	3087
4	6.2	3.5	2.7	1.3	33	50	89	43	0.1	12	0.9	13	5.1	80	9.1	1.5	148	4.2	35	108	85	133	169	23	1430	2.8	5	12.4	39	79	24.8	32	308	63	28	6	3	0	1764	784	168	84	0	1848
5																										5	5	12.5	40	80	24.7	31	304	50	32	16	2	0	2500	1600	800	100	0	2600
6	6.5	3.5	3	1.2	45	47	89	43	0.2	13	1	13	5.2	73	8.8	1.6	150	4.2	36	108	108	59	133	22	1047	3.9	4.9	11.9	39	80	24.4	31	316	52	32	12	4	0	2028	1248	468	156	0	2184
9	6.3	3.4	2.9	1.2	23	34	87	37	0.1	14	0.9	16	4.9	82	9.5	1.4	150	4	38	108	104	95	146	22	520	4.6	4.9	12.4	38	78	25.4	33	425	42	44	10	4	0	1932	2024	460	184	0	2116
10	6.3	3.4	2.9	1.2	47	42	83	46	0.1	11	1	11	4.3	85	9.5	1.5	149	4.3	35	107	101	151	230	22	4879	4.4	5.1	12.5	41	79	24.3	31	429	50	39	8	3	0	2200	1716	352	132	0	2332
12	6.5	3.5	3	1.2	25	40	95	38	0.1	12	0.8	15	3.4	80	9.5	1.6	149	3.9	38	108	89	208	139	22	182	4.8	5.2	12.4	41	80	24.1	30	325	63	29	7	1	0	3024	1392	336	48	0	3072
16	6.8	3.6	3.2	1.1	27	27	96	40	0.1	13	0.9	14	4.8	68	9.4	1.6	149	3.8	39	107	85	184	127	22	130	6	5.2	13.3	42	80	25.4	32	331	57	33	7	3	0	3420	1980	420	180	0	3600
23	6.7	3.8	2.9	1.3	29	41	86	48	0.1	12	0.9	13	4.8	63	9.7	1.3	149	3.9	38	108	93	135	127	30	356	5.6	5.4	13.2	44	81	24.6	30	376	57	31	8	4	0	3192	1736	448	224	0	3416
34	6.9	3.9	3	1.3	24	51	96	51	0.1	11	1	11	5.7	66	9.8	1.3	151	4	38	107	98	122	131	25	129	5.7	5.7	14.2	46	80	25	31	328	54	33	9	4	0	3078	1881	513	228	0	3306

## Sheet: AGMver1
days post infection	Total Protein	Albumin	Globulin	A/G Ratio	AST (SGOT)	ALT (SGPT)	Alk Phosphatase	GGTP	Total Bilirubin	Urea Nitrogen	Creatinine	BUN/Creatinine Ratio	Phosphorus	Glucose	Calcium	Magnesium	Sodium	Potassium	NA/K RATIO	Chloride	Cholesterol	Triglycerides	Amylase	PrecisionPSLTM	CPK	WBC	RBC	Hemoglobin	HCT	MCV	MCH	MCHC	Platelet Count	Neutrophils	Lymphocytes	Monocytes	Eosinophils	Basophils	Absolute Neutrophils	Absolute Lymphocytes	Absolute Monocytes	Absolute Eosinophils	Absolute Basophils	Absolute Granulocytes
-8	5.2	3.4	1.8	1.9	174	56	45	48	0.1	30	0.5	60	4.5	47	8	1.8	150	4.2	36	109	135	47	349	22	8489	2.7	5.3	14.3	44	83	27.3	33	170	31	59	5	5	0	837	1593	135	135	0	972
-4	5.4	3.3	2.1	1.6	60	32	57	57	0.2	31	0.5	62	4.3	67	8	1.7	150	3.7	41	110	141	42	326	17	805	1.9	5.1	13.3	43	84	26.1	31	267	29	66	4	1	0	551	1254	76	19	0	570
2	5.6	3.4	2.2	1.5	69	29	62	47	0.2	20	0.5	40	4.1	67	8.1	1.6	150	3.7	41	106	118	56	378	14	1112	3.3	4.9	13.2	40	83	27.2	33	213	61	34	2	3	0	2013	1122	66	99	0	2112
4	5.5	3.2	2.3	1.4	242	55	60	47	0.1	20	0.6	33	4.4	59	7.8	2	150	4.3	35	106	129	51	347	16	13778	3.2	5	13.4	41	82	27	33	204	54	38	4	4	0	1728	1216	128	128	0	1856
5	5.2	3.1	2.1	1.5	135	53	60	52	0.1	19	0.6	32	4.7	73	8	1.6	148	4	37	104	117	63	376	15	2850	2.5	5	13	40	81	26.4	32	218	48	46	4	2	0	1200	1150	100	50	0	1250
6	5.5	3.3	2.2	1.5	94	51	58	51	0.1	23	0.5	46	4.6	54	7.9	1.7	150	3.8	39	103	126	49	415	18	1780	2.6	4.9	12.7	40	82	26.1	32	266	31	65	1	2	1	806	1690	26	52	26	884
9	5.5	3.4	2.1	1.6	93	46	64	51	0.1	23	0.5	46	4.4	71	7.7	1.6	151	3.6	42	110	141	26	320	20	5103	6.1	4.5	12.2	39	85	27.1	32	207	54	23	13	9	1	3294	1403	793	549	61	3904
10	5.4	3.3	2.1	1.6	75	53	75	54	0.1	20	0.5	40	4	73	7.9	1.5	149	3.8	39	109	132	60	332	23	434	3.2	4.6	11.8	38	82	25.7	31	235	55	37	4	4	0	1760	1184	128	128	0	1888
12	5.6	3.4	2.2	1.5	56	46	70	53	0.1	21	0.5	42	4.9	73	8	1.7	149	3.7	40	108	138	31	343	17	203	2.5	4.6	12.4	37	82	27.2	33	206	35	53	6	6	0	875	1325	150	150	0	1025
16	5.5	3.6	1.9	1.9	46	49	66	68	0.1	25	0.5	50	5	64	8	1.4	152	3.3	46	109	134	33	356	18	311	2.8	4.8	12.8	40	84	26.8	32	218	28	56	5	7	4	784	1568	140	196	112	1092
25	5.4	3.6	1.8	2	36	51	47	65	0.2	24	0.5	48	5	68	7.7	1.6	149	3.6	41	108	115	30	302	15	321	2.6	5.1	13.5	42	83	26.7	32	201	37	57	6	0	0	962	1482	156	0	0	962
33	5.2	3.5	1.7	2.1	37	24	63	65	0.1	29	0.6	48	2	65	8.3	1.8	147	3.9	38	108	102	38	340	14	181	7.4	5.3	14.6	44	83	27.8	33	275	78	17	2	3	0	5772	1258	148	222	0	5994
38	5.5	3.8	1.7	2.2	136	24	66	58	0.1	28	0.5	56	4.8	69	8.1	1.8	147	5	29	109	134	33	395	26	4269	2.7	5.2	14.6	43	84	28.3	34	177	44	42	4	10	0	1188	1134	108	270	0	1458

## Sheet: AGMver2
days post infection	Total Protein	Albumin	Globulin	A/G Ratio	AST (SGOT)	ALT (SGPT)	Alk Phosphatase	GGTP	Total Bilirubin	Urea Nitrogen	Creatinine	BUN/Creatinine Ratio	Phosphorus	Glucose	Calcium	Magnesium	Sodium	Potassium	NA/K RATIO	Chloride	Cholesterol	Triglycerides	Amylase	PrecisionPSLTM	CPK	WBC	RBC	Hemoglobin	HCT	MCV	MCH	MCHC	Platelet Count	Neutrophils	Lymphocytes	Monocytes	Eosinophils	Basophils	Absolute Neutrophils	Absolute Lymphocytes	Absolute Monocytes	Absolute Eosinophils	Absolute Basophils	Absolute Granulocytes
-11	5	3.9	1.1	3.5	229	131	101	58	0.9	24	0.6	40	6.1	73	8.4	1.6	151	3	50	106	125	29	341	15	1666	4.9	5.6	15.2	47	85	27.4	32	46	79	15	5	1	0	3871	735	245	49	0	3920
-4	5.2	3.5	1.7	2.1	40	27	99	42	0.1	20	0.4	50	5.7	57	8.3	1.6	152	4.2	36	110	137	31	314	14	356	4.4	5.7	14.8	48	84	26	31	538	53	35	5	7	0	2332	1540	220	308	0	2640
2	5	3.4	1.6	2.1	56	33	97	42	0.1	26	0.5	52	5.1	73	8.9	1.4	151	4.1	37	111	110	33	325	14	769	8.2	5.7	14.6	47	83	25.6	31	544	55	22	5	18	0	4510	1804	410	1476	0	5986
3	5	3.3	1.7	1.9	128	70	103	46	0.2	21	0.5	42	6.7	60	8	1.4	149	3.8	39	112	110	31	249	9	1299	5.5	5.7	14.5	46	81	25.7	32	501	38	26	6	30	0	2090	1430	330	1650	0	3740
4	5	3.4	1.6	2.1	167	81	106	40	0.2	15	0.5	30	4.7	99	8.5	1.4	151	3.7	41	105	114	23	354	10	1904	3.2	5.4	13.9	45	83	25.6	31	479	56	27	5	12	0	1792	864	160	384	0	2176
5	5.6	3.4	2.2	1.5	186	86	113	37	0.2	32	0.6	53	6	77	8.8	1.5	150	3.7	41	101	127	17	275	12	2463	6.1	5.5	14	44	79	25.6	32	473	79	17	3	1	0	4819	1037	183	61	0	4880
6	5	3.2	1.8	1.8	134	74	114	44	0.3	28	0.7	40	6.4	70	8.6	1.4	150	3.4	44	100	144	40	287	16	1066	5.1	5.4	13.9	43	80	25.8	32	398	61	30	4	5	0	3111	1530	204	255	0	3366
9	4.8	3.2	1.6	2	43	35	87	31	0.2	27	0.5	54	2.5	60	7.8	1.8	150	3.6	42	112	125	34	328	17	316	3.9	4.6	12.3	37	82	26.8	33	348	45	41	3	11	0	1755	1599	117	429	0	2184
10	5.2	3.4	1.8	1.9	83	36	88	38	0.1	23	0.5	46	1.9	65	8	2.1	152	4.5	34	114	122	30	317	19	1035	3	4.8	12.2	40	83	25.6	31	350	39	45	4	12	0	1170	1350	120	360	0	1530
12	5.1	3.6	1.5	2.4	46	35	97	39	0.1	24	0.5	48	2.9	61	8.2	1.9	153	4.5	34	115	130	33	307	15	239	5.4	4.8	13	41	84	27	32	365	55	33	4	8	0	2970	1782	216	432	0	3402
16	5.1	3.4	1.7	2	45	26	97	43	0.1	25	0.5	50	6.1	65	8.3	1.6	151	3.8	40	110	115	30	325	14	338	6.2	5.3	13.9	45	85	26.1	31	445	44	43	3	10	0	2728	2666	186	620	0	3348
25	4.9	3.7	1.2	3.1	49	48	73	50	0.1	25	0.5	50	4.3	70	8	1.6	154	3.9	39	115	112	34	320	15	146	4.1	5	13.4	43	86	26.6	31	380	39	40	8	13	0	1599	1640	328	533	0	2132
34	4.6	3.3	1.3	2.5	46	34	82	36	0.2	20	0.4	50	5.1	57	7.7	1.4	152	3.5	43	111	115	31	295	14	241	4.8	5.3	14.3	45	84	26.9	32	435	45	37	5	13	0	2160	1776	240	624	0	2784

## Sheet: AGMver3
days post infection	Total Protein	Albumin	Globulin	A/G Ratio	AST (SGOT)	ALT (SGPT)	Alk Phosphatase	GGTP	Total Bilirubin	Urea Nitrogen	Creatinine	BUN/Creatinine Ratio	Phosphorus	Glucose	Calcium	Magnesium	Sodium	Potassium	NA/K RATIO	Chloride	Cholesterol	Triglycerides	Amylase	PrecisionPSLTM	CPK	WBC	RBC	Hemoglobin	HCT	MCV	MCH	MCHC	Platelet Count	Neutrophils	Lymphocytes	Monocytes	Eosinophils	Basophils	Absolute Neutrophils	Absolute Lymphocytes	Absolute Monocytes	Absolute Eosinophils	Absolute Basophils	Absolute Granulocytes
-11	5.2	3.8	1.4	2.7	173	67	88	139	0.2	20	0.7	29	5.3	112	8.5	1.8	150	3.4	44	111	124	22	381	15	3820	3.9	5.8	15.4	49	85	26.4	31	166	50	37	5	5	3	1950	1443	195	195	117	2262
-4	5	3.7	1.3	2.8	40	30	84	114	0.2	19	0.7	27	4.8	68	8.7	1.5	152	3.8	40	109	125	26	375	19	527
2	4.9	3.6	1.3	2.8	49	34	91	104	0.2	23	0.8	29	4.9	78	8.3	1.5	150	3.9	38	110	117	23	397	18	1257	3.5	5.4	14.1	45	84	26.2	31	228	53	36	5	6	0	1855	1260	175	210	0	2065
3	5	3.4	1.6	2.1	99	49	93	93	0.2	22	0.8	28	6.8	72	8.4	1.6	151	3.5	43	111	116	26	307	14	1983	2.4	5.1	13.5	43	84	26.3	31	219	46	42	6	2	4	1104	1008	144	48	96	1248
4	5.1	3.6	1.5	2.4	124	60	94	95	0.3	30	0.8	38	5.5	121	8.4	1.9	152	3.5	43	109	116	20	316	14	2673	3	5.1	13.9	42	84	27.4	33	216	65	30	5	0	0	1950	900	150	0	0	1950
5	5.1	3.3	1.8	1.8	153	78	106	97	0.3	33	0.9	37	6	96	8.3	1.6	150	4.1	37	106	110	26	334	16	2622	2.6	5.1	13.3	42	81	26	32	194	60	36	3	1	0	1560	936	78	26	0	1586
6	4.9	3.2	1.7	1.9	137	78	115	98	0.3	40	0.8	50	7	96	8.9	1.8	150	4	38	101	125	38	363	25	2140	3.6	5.1	13.4	41	82	26.5	33	198	61	34	3	2	0	2196	1224	108	72	0	2268
9	5	3.3	1.7	1.9	51	55	97	106	0.3	25	0.7	36	3.7	78	8.3	1.6	150	4	38	109	134	28	382	19	1517	3.2	4.5	12.3	37	82	27.2	33	244	42	51	4	3	0	1344	1632	128	96	0	1440
10	5	3.5	1.5	2.3	90	63	88	107	0.2	22	0.7	31	3.9	82	8.4	1.6	150	3.8	39	107	131	24	389	21	2524	5.2	5.1	13.4	43	84	26.2	31	223	51	40	5	4	0	2652	2080	260	208	0	2860
12	5.1	3.6	1.5	2.4	108	93	88	112	0.3	29	0.9	32	3.9	88	8.1	1.8	142	4.1	35	103	125	40	358	27	317	5.2	5.1	13.3	42	83	26.2	32	266	46	48	3	3	0	2392	2496	156	156	0	2548
16	5	3.3	1.7	1.9	46	43	82	114	0.3	21	0.6	35	5.7	51	8.2	1.8	149	3.7	40	108	120	32	337	19	474	2.8	4.4	11.9	37	85	27.4	32	252	50	44	3	3	0	1400	1232	84	84	0	1484
25	5.2	3.9	1.3	3	42	25	88	109	0.2	20	0.7	29	4.7	69	8.5	1.9	152	4.3	35	109	124	28	348	26	288	1.8	5	13.7	44	88	27.7	31	11	49	44	5	2	0	882	792	90	36	0	918
34	5.1	3.7	1.4	2.6	47	30	103	86	0.2	21	0.7	30	4.4	37	8.3	1.6	151	3.5	43	109	114	28	326	23	273	2.4	5.4	14.8	48	88	27.5	31	206	35	58	5	0	2	840	1392	120	0	48	888

[truncated: 5 more sheets: AGMver4, AGMsab1, AGMsab2, AGMsab3, AGMsab4]
