# Supplementary material for: Oropouche virus efficiently replicates and is immunostimulatory in vivo in nonhuman primate species
Source: Sci Adv. 2025 Sep 17;11(38):eadx9405. doi: 10.1126/sciadv.adx9405 (PMC12442868; doi:10.1126/sciadv.adx9405)
Supplement: Supplementary file 2 — Data S1 to S9 [file sciadv.adx9405_data_s1_to_s9.zip › adx9405_data_s8.xlsx]

## Sheet: S2A - CD4
	Ki67+ Frequency of Parent
days post infection	PTM4	PTM2	PTM3	PTM1	AGMsab1	AGMsab2	AGMsab3	AGMsab4	AGMver2	AGMver3	AGMver4	AGMver1	RM4	RM5	RM6
-11				4.06	2.33				6.68	11.8	6.67		3.85	6.96	5.44
-8						2.28	2.83	1.73				4.26
-7
-5		2.98	2.16
-3	4.67
0
1		2.98	1.75
2		4.29	3.88	3.73	2.62	1.85	7.58	3.55	10.8	22	17.2	3.96	4.08	6.86	7.56
3	4.67	4.18	1.9	5.69	2.68	3.18	7.85	2.14	6.53	13.6	3.45	4.19	3.63	5.31	5.09
4	3.55	5.23	4.31	6.85	3.14	1.39	5.83	2.69	8.42	9.37	4.52	3.46	11.3	8.2	11.6
5	2.64	4.33	2.85	5.34	5.25	2.46	5.01	3.51	12.3	6.55	4.41	5.26	2.28	4.51	7.55
6	3.57			5.45	2.56	2.11	6.03	3.29	8.62	6.33	4.82	5.42	2.63	5.84	7.24
7	7.21
8		3.51	2.44
9				3.72	3.05	3	4.01	3.76	13.2	17.4	13.2	2.84	9.41	28.3	6.82
10	14.6	9.21	5.12	6.64	2.78	2.73	4.66	5.39	12.4	20.3	10	4.94	24.7	29.3	4.97
12	8.36			7.37	2.86	2.83	4.47	3.39	8.46	8.85	45.2	3.52	19.3	20.2	10.3
14	14.7
15		5.54	2.64
16				5.75	5.39	1.16	3.26	2.25	22.3	18.2	6.85	2.87	3.86	6.64	3.58
21
23													9.13	14.4	5.17
24	10.7
25		4.67	2.53	6.43	3.05	2.48	3.58	1.62	6.65	5.35	13.1	1.86
28
34	11.1			6.09	3.22				5.93	6.8	4.49		3.27	7.29	7.09
35
36		4.76	2.79
38						3.1	3.66	1.88				3.29

## Sheet: S2B - CD8
	Ki67+ Frequency of Parent
days post infection	PTM4	PTM2	PTM3	PTM1	AGMsab1	AGMsab2	AGMsab3	AGMsab4	AGMver2	AGMver3	AGMver4	AGMver1	RM4	RM5	RM6
-11				6.2	4.82				7.01	7.75	4.43		3.26	7.72	11
-8						1.11	1.61	1.15				4.81
-7
-5		9.87	5.55
-3	3.27
0
1		8.44	4.57
2		9.74	8.61	10.8	2.99	5.31	18.3	7.66	16.4	13.4	8.48	8.16	8.79	10.2	10.9
3	4.48	9.8	4.56	10.5	4.69	9.36	13.3	4.3	9.96	7.55	5.12	9.54	5.9	10.8	9.36
4	3.2	13.6	8.28	13.1	4.91	3.37	4.97	4.87	17	14	7.2	10.4	7.76	10.7	11.5
5	3.34	11.1	6.46	8.48	6.21	7.7	5.73	8.82	24.8	8.52	23.6	17.1	1.73	6.15	15
6	4.75			11	2.9	3.69	4.14	11.1	19.8	8.8	39	23.8	3.91	12.4	13.8
7	6.88
8		15.6	7.84
9				11.6	3.28	3.68	2.08	6.58	39	25.4	73.1	23.5	12	32.7	30.8
10	10.5	32.7	15	15.6	3.46	3.61	2.5	12.9	49.4	29.7	55.5	28.3	9.93	38.7	17.3
12	7.24			16.7	11.4	2.56	2.07	7.25	36.3	12.1	31.6	14.6	18.2	33.9	20.8
14	16.1
15		17.5	16.7
16				11.4	8.63	2.72	1.93	2.5	28.7	25.7	20.3	9.52	6.18	11.6	6.56
21
23													3.39	13.6	5.4
24	14.5
25		12.1	6.1	7.26	3.29	2.95	1.63	1.58	11.2	8.44	5.43	3.77
28
34	11.8			5.96	3.38				7.77	6.35	3.52		1.94	6.04	9.87
35
36		10.6	5.8
38						2.72	1.4	1.31				4.39
