# Supplementary material for: Oropouche virus efficiently replicates and is immunostimulatory in vivo in nonhuman primate species
Source: Sci Adv. 2025 Sep 17;11(38):eadx9405. doi: 10.1126/sciadv.adx9405 (PMC12442868; doi:10.1126/sciadv.adx9405)
Supplement: Supplementary file 2 — Data S1 to S9 [file sciadv.adx9405_data_s1_to_s9.zip › adx9405_data_s9.xlsx]

## Sheet: S3 - TRIM5a
	0 hpi	24 hpi	48 hpi
HAP1 WT MOI 0.001	800	7000	1900000
HAP1 WT MOI 0.001	200	10000	1700000
HAP1 WT MOI 0.001		13000	2100000
HAP1 WT MOI 0.01	4000	35000	10000000
HAP1 WT MOI 0.01	2000	21000	20000000
HAP1 WT MOI 0.01		39000	9000000
HAP1 KO MOI 0.001	800	800	310000
HAP1 KO MOI 0.001	200	900	270000
HAP1 KO MOI 0.001		1100	210000
HAP1 KO MOI 0.01	4000	13000	10000000
HAP1 KO MOI 0.01	2000	7000	10000000
HAP1 KO MOI 0.01		11000	20000000
